# Supplementary material for: Two more Posterior Hox genes and Hox cluster dispersal in echinoderms
Source: BMC Evol Biol. 2018 Dec 27;18:203. doi: 10.1186/s12862-018-1307-x (PMC6307216; doi:10.1186/s12862-018-1307-x)
Supplement: Supplementary file 2 — Raw tree files (NEXUS or Newick) from our phylogenetic analyses. (ZIP 45 kb) [file 12862_2018_1307_MOESM2_ESM.zip]

Archive with 22 entries (19 files):
- Additional File 2_tree files copy/
- Additional File 2_tree files copy/Hox_flanks_Bayes7M.con.tre
- __MACOSX/
- __MACOSX/Additional File 2_tree files copy/
- __MACOSX/Additional File 2_tree files copy/._Hox_flanks_Bayes7M.con.tre
- Additional File 2_tree files copy/Hox_HD_ML500.nwk
- __MACOSX/Additional File 2_tree files copy/._Hox_HD_ML500.nwk
- Additional File 2_tree files copy/ANTP_ML500.nwk
- __MACOSX/Additional File 2_tree files copy/._ANTP_ML500.nwk
- Additional File 2_tree files copy/Hox_flanks_ML500.nwk
- __MACOSX/Additional File 2_tree files copy/._Hox_flanks_ML500.nwk
- Additional File 2_tree files copy/Hox_flanks_NJ1000.nwk
- __MACOSX/Additional File 2_tree files copy/._Hox_flanks_NJ1000.nwk
- Additional File 2_tree files copy/Hox_HD_NJ1000.nwk
- __MACOSX/Additional File 2_tree files copy/._Hox_HD_NJ1000.nwk
- Additional File 2_tree files copy/readme.txt
- __MACOSX/Additional File 2_tree files copy/._readme.txt
- Additional File 2_tree files copy/ANTP_Bayes7M.con.tre
- __MACOSX/Additional File 2_tree files copy/._ANTP_Bayes7M.con.tre
- Additional File 2_tree files copy/Hox_HD_Bayes5M.con.tre
- __MACOSX/Additional File 2_tree files copy/._Hox_HD_Bayes5M.con.tre
- __MACOSX/._Additional File 2_tree files copy
