# Supplementary material for: Two more Posterior Hox genes and Hox cluster dispersal in echinoderms
Source: BMC Evol Biol. 2018 Dec 27;18:203. doi: 10.1186/s12862-018-1307-x (PMC6307216; doi:10.1186/s12862-018-1307-x)
Supplement: Supplementary file 2 — Raw tree files (NEXUS or Newick) from our phylogenetic analyses. (ZIP 45 kb) [file 12862_2018_1307_MOESM2_ESM.zip › Additional File 2_tree files copy/Hox_flanks_Bayes7M.con.tre]

#NEXUS
[ID: 2141558437]
begin taxa;
	dimensions ntax=106;
	taxlabels
		Sako-Hox11_13b
		Basi-Hox11_13b
		Ptfl-Hox11_13b
		Basi-Hox11_13c
		Ptfl-Hox11_13c
		Sako-Hox11_13c
		Pami-Hox11_13b
		Papa-Hox11_13b
		Opsp-Hox11_13b
		Lyva-Hox11_13b
		Anja-Hox11_13d
		Peja-Hox11_13b
		Anja-Hox11_13b
		Stpu-Hox11_13b
		Stpu-Hox11_13c
		Lyva-Hox11_13c
		Papa-Hox11_13d
		Opsp-Hox11_13d
		Anja-Hox11_13a
		Papa-Hox9_10
		Pami-Hox11_13d
		Opsp-Hox9_10
		Stpu-Hox9_10
		Mero-Hox11_13c
		Peja-Hox11_13c
		Pami-Hox11_13a
		Lyva-Hox11_13d
		Sako-Hox9_10
		Mero-Hox9_10
		Lyva-Hox9_10
		Pami-Hox9_10
		Ptfl-Hox9_10
		Basi-Hox9_10
		Basi-Hox11_13a
		Sako-Hox11_13a
		Papa-Hox11_13a
		Lyva-Hox11_13a
		Papa-Hox11_13c
		Stpu-Hox11_13a
		Ptfl-Hox11_13a
		Stpu-Hox11_13d
		Opsp-Hox11_13c
		Pami-Hox11_13c
		Pami-Hox11_13e
		Opsp-Hox11_13e
		Papa-Hox11_13e
		Opsp-Hox11_13a
		Lyva-Hox11_13e
		Stpu-Hox11_13e
		Anja-Hox11_13e
		Cami-HoxB9
		Lame-HoxB9
		Lame-HoxA9
		Lame-HoxD9
		Cami-HoxB10
		Cami-HoxD10
		Cami-HoxC10
		Lame-HoxC9
		Lame-HoxA10
		Lame-HoxB10
		Cami-HoxD9
		Lame-HoxC10
		Cami-HoxA10
		Lame-HoxD10
		Cami-HoxA9
		Brfl-Hox13
		Cami-HoxD12
		Lame-HoxC12
		Cami-HoxC12
		Cami-HoxC9
		Lame-HoxD12
		Brfl-Hox10
		Brfl-Hox9
		Brfl-Hox11
		Brfl-Hox14
		Brfl-Hox12
		Lame-HoxA14
		Cami-HoxA13
		Cami-HoxB13
		Lame-HoxA13
		Lame-HoxB13
		Cami-HoxD11
		Cami-HoxD14
		Cami-HoxD13
		Lame-HoxC11
		Cami-HoxC11
		Cami-HoxA11
		Lame-HoxA11
		Lame-HoxD11
		Brfl-Hox15
		Lame-HoxC13
		Cami-HoxC13
		Lame-Evx1
		Cami-Evx1
		Lame-Evx2
		Cami-Evx2
		Ptfl-Evx
		Anja-Evx
		Sako-Evx
		Stpu-Evx
		Lyva-Evx
		Opsp-Evx
		Pami-Evx
		Papa-Evx
		Brfl-EvxA
		Brfl-EvxB
		;
end;
begin trees;
	translate
		1	Sako-Hox11_13b,
		2	Basi-Hox11_13b,
		3	Ptfl-Hox11_13b,
		4	Basi-Hox11_13c,
		5	Ptfl-Hox11_13c,
		6	Sako-Hox11_13c,
		7	Pami-Hox11_13b,
		8	Papa-Hox11_13b,
		9	Opsp-Hox11_13b,
		10	Lyva-Hox11_13b,
		11	Anja-Hox11_13d,
		12	Peja-Hox11_13b,
		13	Anja-Hox11_13b,
		14	Stpu-Hox11_13b,
		15	Stpu-Hox11_13c,
		16	Lyva-Hox11_13c,
		17	Papa-Hox11_13d,
		18	Opsp-Hox11_13d,
		19	Anja-Hox11_13a,
		20	Papa-Hox9_10,
		21	Pami-Hox11_13d,
		22	Opsp-Hox9_10,
		23	Stpu-Hox9_10,
		24	Mero-Hox11_13c,
		25	Peja-Hox11_13c,
		26	Pami-Hox11_13a,
		27	Lyva-Hox11_13d,
		28	Sako-Hox9_10,
		29	Mero-Hox9_10,
		30	Lyva-Hox9_10,
		31	Pami-Hox9_10,
		32	Ptfl-Hox9_10,
		33	Basi-Hox9_10,
		34	Basi-Hox11_13a,
		35	Sako-Hox11_13a,
		36	Papa-Hox11_13a,
		37	Lyva-Hox11_13a,
		38	Papa-Hox11_13c,
		39	Stpu-Hox11_13a,
		40	Ptfl-Hox11_13a,
		41	Stpu-Hox11_13d,
		42	Opsp-Hox11_13c,
		43	Pami-Hox11_13c,
		44	Pami-Hox11_13e,
		45	Opsp-Hox11_13e,
		46	Papa-Hox11_13e,
		47	Opsp-Hox11_13a,
		48	Lyva-Hox11_13e,
		49	Stpu-Hox11_13e,
		50	Anja-Hox11_13e,
		51	Cami-HoxB9,
		52	Lame-HoxB9,
		53	Lame-HoxA9,
		54	Lame-HoxD9,
		55	Cami-HoxB10,
		56	Cami-HoxD10,
		57	Cami-HoxC10,
		58	Lame-HoxC9,
		59	Lame-HoxA10,
		60	Lame-HoxB10,
		61	Cami-HoxD9,
		62	Lame-HoxC10,
		63	Cami-HoxA10,
		64	Lame-HoxD10,
		65	Cami-HoxA9,
		66	Brfl-Hox13,
		67	Cami-HoxD12,
		68	Lame-HoxC12,
		69	Cami-HoxC12,
		70	Cami-HoxC9,
		71	Lame-HoxD12,
		72	Brfl-Hox10,
		73	Brfl-Hox9,
		74	Brfl-Hox11,
		75	Brfl-Hox14,
		76	Brfl-Hox12,
		77	Lame-HoxA14,
		78	Cami-HoxA13,
		79	Cami-HoxB13,
		80	Lame-HoxA13,
		81	Lame-HoxB13,
		82	Cami-HoxD11,
		83	Cami-HoxD14,
		84	Cami-HoxD13,
		85	Lame-HoxC11,
		86	Cami-HoxC11,
		87	Cami-HoxA11,
		88	Lame-HoxA11,
		89	Lame-HoxD11,
		90	Brfl-Hox15,
		91	Lame-HoxC13,
		92	Cami-HoxC13,
		93	Lame-Evx1,
		94	Cami-Evx1,
		95	Lame-Evx2,
		96	Cami-Evx2,
		97	Ptfl-Evx,
		98	Anja-Evx,
		99	Sako-Evx,
		100	Stpu-Evx,
		101	Lyva-Evx,
		102	Opsp-Evx,
		103	Pami-Evx,
		104	Papa-Evx,
		105	Brfl-EvxA,
		106	Brfl-EvxB
		;
tree con_50_majrule = [&U] (1[&prob=1.00000000e+000,prob_stddev=0.00000000e+000,prob_range={1.00000000e+000,1.00000000e+000},prob(percent)="100",prob+-sd="100+-0"]:9.814836e-002[&length_mean=1.02563831e-001,length_median=9.81483600e-002,length_95%HPD={3.35615700e-002,1.76000900e-001}],(2[&prob=1.00000000e+000,prob_stddev=0.00000000e+000,prob_range={1.00000000e+000,1.00000000e+000},prob(percent)="…
end;
