# Supplementary material for: Two more Posterior Hox genes and Hox cluster dispersal in echinoderms
Source: BMC Evol Biol. 2018 Dec 27;18:203. doi: 10.1186/s12862-018-1307-x (PMC6307216; doi:10.1186/s12862-018-1307-x)
Supplement: Supplementary file 2 — Raw tree files (NEXUS or Newick) from our phylogenetic analyses. (ZIP 45 kb) [file 12862_2018_1307_MOESM2_ESM.zip › Additional File 2_tree files copy/Hox_HD_ML500.nwk]

(Lyva-Evx:0.00000001,Stpu-Evx:0.00000001,((Cami-Evx2:0.00000111,((Lame-Evx1:0.00000001,Cami-Evx1:0.00000001)332:0.03004690,(Brfl-EvxB:0.18257995,(Brfl-EvxA:0.05912700,Lame-Evx2:0.00000095)59:0.00000091)29:0.00000122)131:0.02875629)170:0.02875550,((Anja-Evx:0.00000081,(Papa-Evx:0.10491912,((Sako-Evx:0.03055920,Pfl-Evx:0.06336489)268:0.03088663,((Brfl13:0.16498206,Brfl14:0.53986840)178:0.27000904,((((CamiD12:0.10544132,LameD12:0.06115616)329:0.05801145,(LameC12:0.09124058,CamiC12:0.10618643)235:0.17706662)404:0.58808466,((CamiD14:0.20679101,LameA14:0.00001342)500:0.97612826,(Brfl15:0.77923324,(CamiD13:0.00000406,((LameB13:0.00001232,CamiB13:0.07941107)374:0.08831103,(LameA13:0.00000133,(CamiA13:0.02613871,(LameC13:0.02716829,CamiC13:0.15839149)375:0.15534314)151:0.02726706)211:0.07656800)282:0.15674501)358:0.23179284)411:0.41238463)154:0.41161800)79:0.32383766,((CamiD11:0.02476061,((CamiA11:0.02808268,LameA11:0.00000112)319:0.02811830,(CamiC11:0.00000130,(LameC11:0.02730795,LameD11:0.02646447)225:0.02751648)218:0.02669050)125:0.03002777)440:0.44139657,(Brfl10:0.03106261,((Brfl12:0.30620984,Brfl11:0.09378038)150:0.10272274,(((CamiA10:0.00000001,LameA10:0.00000001)360:0.03000334,(LameB10:0.11814655,((LameD10:0.00000091,CamiB10:0.05790973)76:0.00000148,(CamiD10:0.02777243,(LameC10:0.02759470,CamiC10:0.00000134)274:0.02730312)171:0.02724541)15:0.00000191)111:0.02598147)339:0.10694651,(Brfl9:0.17872870,(Opsp9_10:0.00000957,(Mero9_10:0.00000137,(((Stpu9_10:0.00000001,Lyva9_10:0.00000001)429:0.06229555,(Sako9_10:0.02894029,(Pfl9_10:0.00000001,Basi9_10:0.00000001)292:0.02961437)288:0.05923473)198:0.02930852,((Pami9_10:0.00000105,(Sako11_13a:0.05649687,(Pfl11_13a:0.00000001,(Basi11_13a:0.00000117,(Anja11_13a:0.05503687,((Sako11_13c:0.04520453,(((Pami11_13e:0.00000136,(Opsp11_13e:0.15295023,(Lyva11_13e:0.00000143,Stpu11_13e:0.02749635)498:0.25956953)282:0.01379155)365:0.06779246,(Papa11_13e:0.10759071,Anja11_13e:0.19500540)237:0.07446208)498:0.69726337,(((Sako11_13b:0.20451899,(Basi11_13b:0.00000110,Pfl11_13b:0.02474573)448:0.18742399)198:0.11494903,((Anja11_13b:0.10022929,(Opsp11_13b:0.16748869,(Peja11_13b:0.06842364,(Lyva11_13b:0.04657525,Stpu11_13b:0.04504807)82:0.00000158)198:0.02968468)84:0.11210993)9:0.02649888,((Pami11_13c:0.11198683,((Lyva11_13c:0.00000097,(Mero11_13c:0.06436239,Opsp11_13c:0.36215946)69:0.01751101)122:0.02650050,(Stpu11_13c:0.02593718,Papa11_13c:0.10962747)46:0.00000107)176:0.02275088)324:0.17137512,(Pami11_13b:0.22750072,Papa11_13b:0.02630325)145:0.06087989)53:0.03620861)40:0.10088182)7:0.02827858,(Basi11_13c:0.00000081,(Pfl11_13c:0.00000126,(Anja11_13d:0.07862774,(Pami11_13d:0.08003902,((Peja11_13c:0.03684901,Papa11_13d:0.13327921)253:0.07949470,(Opsp11_13d:0.13433348,(Lyva11_13d:0.02442675,Stpu11_13d:0.02544893)422:0.06602509)199:0.05911998)47:0.06979324)21:0.03640058)133:0.09364377)60:0.02570308)16:0.00000145)3:0.03526175)6:0.00002051)133:0.53015652,(Papa11_13a:0.00000150,((Lyva11_13a:0.00000001,Stpu11_13a:0.00000001)304:0.02673064,(Pami11_13a:0.25609289,Opsp11_13a:0.13178727)205:0.06051877)35:0.00000154)142:0.02775990)4:0.00000158)36:0.12009033)12:0.00000001)18:0.02822537)54:0.26667419)21:0.08607068,(Papa9_10:0.00000159,(LameB9:0.03485913,(CamiB9:0.12239489,((LameA9:0.00000171,CamiA9:0.05749298)348:0.05921046,(CamiD9:0.02766532,(LameD9:0.02763495,(CamiC9:0.00000001,LameC9:0.00000001)187:0.02641882)45:0.00000119)116:0.02689576)165:0.02917793)118:0.02054965)228:0.10251491)51:0.00000159)3:0.02817580)0:0.00000137)2:0.05775141)7:0.14699410)12:0.08834104)11:0.09940506)9:0.06938982)49:0.37268738)43:0.13847610)32:0.00001250)500:2.27584566)86:0.00000336)86:0.06261049)65:0.04422480,(Pami-Evx:0.08852048,Opsp-Evx:0.05439871)227:0.02435494)66:0.03266806)389:0.08655123);
