# Supplementary material for: Two more Posterior Hox genes and Hox cluster dispersal in echinoderms
Source: BMC Evol Biol. 2018 Dec 27;18:203. doi: 10.1186/s12862-018-1307-x (PMC6307216; doi:10.1186/s12862-018-1307-x)
Supplement: Supplementary file 2 — Raw tree files (NEXUS or Newick) from our phylogenetic analyses. (ZIP 45 kb) [file 12862_2018_1307_MOESM2_ESM.zip › Additional File 2_tree files copy/ANTP_ML500.nwk]

(TMsxlx:0.46172914,(SMsxlx:0.16185576,BMsxlx:0.00172715)430:0.19422857,(((TDr1:0.00000001,TDr2:0.00000001)431:0.06820243,(SMsx:0.01504023,BMsx:0.00000012)165:0.00000012)327:0.01702485,((SDlx:0.09829016,(TDll:0.02238750,BDll:0.04089097)193:0.00001100)497:0.47448700,((TUnpg:0.00001026,(SGbx:0.26289831,BGbx:0.00000562)336:0.07884095)477:0.35350877,((((BNedxa:0.01593994,(TNedx:0.20168501,BNedxb:0.00000001)132:0.00000001)427:0.29650048,((BEn:0.00000359,(Sen:0.18515456,(TEn:0.04114121,TInv:0.02881199)481:0.20934666)365:0.07546009)497:0.62834483,(BAbox:0.11590640,(SAbox:0.01430888,TAbox:0.12473554)276:0.05667823)459:0.28127520)33:0.05464811)78:0.13862360,((SMnx:0.03050392,(TExex:0.00000001,(BMnxb:0.00000079,BMnxa:0.03066667)466:0.04556330)222:0.00000001)453:0.14486945,((BMox:0.00712122,(TBtn:0.09989736,SMox:0.06284233)337:0.05330218)488:0.41806226,(((BHox1:0.00000498,(SHox1:0.08092275,Tlab:0.05756102)377:0.08762729)481:0.31488016,((SHox3:0.06247098,((Tzen1:0.09313212,Tzen2:0.07135013)299:0.13413090,(BHox3:0.00000137,((BXlox:0.00000203,SXlox:0.01562534)462:0.07098581,((Tftz:0.13068626,((Tptl:0.00000011,(SHox8:0.07662735,SHox6:0.17487272)191:0.06052881)49:0.00000011,((BHox8:0.04409367,(TUtx:0.04898746,TAbd-A:0.02133495)416:0.03222914)224:0.05215424,(BHox7:0.00000032,(SHox7:0.11294087,BHox6:0.03006653)197:0.04006623)17:0.00000032)12:0.01616944)98:0.03963947)162:0.03310642,((SHox9_10:0.00000441,((BHox9:0.06735879,(BHox10:0.06730974,(BHox12:0.14549229,BHox11:0.05304195)154:0.04348577)104:0.08815703)59:0.04084060,((SHox11_13a:0.09132214,(SHox11_13c:0.11041107,(SHox11_13d:0.21185318,(SHomeo2:0.66323075,SHox11_13b:0.08806956)157:0.00667011)106:0.01788235)223:0.17954081)128:0.07721130,(TAbd-B:0.23023129,(BHox14:0.11705377,(BHox15:0.66100380,BHox13:0.20197651)120:0.03812442)259:0.31319114)47:0.16005627)36:0.03277451)158:0.10913990)410:0.43926308,(BHox5:0.00000001,(TCx:0.04185465,(SHox5:0.00353419,((TCad1:0.18626685,(TCad2:0.02092739,(SCdx:0.06048862,BCdx:0.16383448)159:0.04595599)116:0.03507892)497:0.79667694,(BHox4:0.01979276,TDfd:0.13369660)135:0.07458951)10:0.01399417)1:0.02835320)8:0.03970482)4:0.00000001)5:0.00000001)164:0.20313871)89:0.14777493)28:0.01255278)62:0.08464459)96:0.17849628,(Tmxp:0.06313434,((BGsx:0.04130518,(SGsx:0.01904291,TInd:0.04585874)278:0.05034299)491:0.31349361,(BHox2:0.21320658,SHox2:0.24660494)224:0.00000825)146:0.06921905)115:0.05863466)66:0.08437459)67:0.03074854,((BEvxb:0.03204092,(SEvx:0.08325748,(BEvxa:0.01539055,TEve:0.06501401)364:0.02448870)399:0.05288819)441:0.22244468,(TRo:0.10224023,(SRough:0.08591503,BRo:0.05347624)390:0.11038799)476:0.29186958)256:0.22396041)10:0.07313379)51:0.04189113)43:0.10119408)85:0.03362961,(((BNot:0.05051997,(SNot:0.09507798,TNot:0.16190009)356:0.07362098)481:0.28392944,(BVax:0.36096304,((BEmxc:0.00000063,BEmxa:0.09648340)149:0.01196225,(BEmxb:0.00000153,(TEms:0.01389148,SEmx:0.09900274)319:0.06694183)176:0.01766459)261:0.11399408)367:0.19454857)399:0.36456983,((BNkx1a:0.00000050,(BNkx1b:0.01493405,(TSlou:0.00000001,SNk1:0.00000001)346:0.01538669)159:0.00000050)476:0.30351386,(((BBarh:0.00000128,(SBarhl:0.00000427,TBarh:0.19823158)425:0.06970710)411:0.09121017,(TBari:0.02362432,(BBari:0.12672693,SBari1:0.18274915)365:0.15983426)428:0.29707796)218:0.10160298,(((TBsh:0.15492001,(BBsx:0.00000849,(SBsxL2:0.00000340,SBsxL1:0.01463874)500:0.50687878)241:0.03967619)325:0.08902792,((SHlx:0.06347513,(BHlx:0.11378593,(TH2.0:0.00000411,(TDbx:0.00000321,(BDbx:0.09599658,SDbx:0.04247650)292:0.06195276)404:0.32339203)155:0.10731363)176:0.06513314)496:0.59704055,(BBarx:0.06947327,SBarx:0.00000789)483:0.33816078)106:0.05077485)153:0.14015769,(BAnkx:0.61803615,((THex:0.42314528,(SHhex:0.09836413,BHhex:0.00000157)293:0.00004580)491:0.61868927,(((BTlx:0.02693399,(STlx:0.04921798,TC15:0.04838657)265:0.00944371)483:0.40703190,(BHx:0.17283808,(BLcx:0.22375347,((BVent2:0.00000001,BVent1:0.00000001)498:0.29141308,(BLbx:0.05247837,(TLbx:0.00000145,SLbx:0.11355273)236:0.02696976)473:0.29994074)155:0.04118272)140:0.04269423)98:0.09324070)29:0.05876995,(((BCsx:0.00000362,(((BNkx2.2:0.00000160,(TVnd:0.00000399,SNkx2.2:0.05031744)346:0.05067920)483:0.13419376,(BNkx2.1:0.00961965,(SNkx2.1:0.03100814,TScro:0.05755058)141:0.02000883)176:0.04067063)451:0.10853588,(SNkx2.5:0.05882711,TTin:0.07567670)237:0.03641591)303:0.03561178)425:0.24817706,(TBap:0.02688168,(SNkx3.2:0.03051813,BNkx3:0.01590821)373:0.03523628)394:0.11866567)346:0.19233160,(SHomeo4:0.96382626,((BHmx:0.00000095,(SHmx:0.06038438,THmx:0.00000095)286:0.01450366)495:0.30702458,((THgtx:0.00000367,(SNk6.1:0.01697735,BNkx6:0.03329265)244:0.01619710)489:0.42525859,(TNK7:0.08470473,(SNk7:0.05942193,BNkx7:0.02179594)188:0.05114542)425:0.15476015)72:0.06750020)117:0.09848117)7:0.00000397)9:0.03729460)5:0.00001184)8:0.08466623)25:0.05038404)24:0.10639996)15:0.08770459)1:0.03723963)14:0.03109241)23:0.12032496)71:0.10190877)312:0.16252238)498:0.68196065);
