# Supplementary material for: Two more Posterior Hox genes and Hox cluster dispersal in echinoderms
Source: BMC Evol Biol. 2018 Dec 27;18:203. doi: 10.1186/s12862-018-1307-x (PMC6307216; doi:10.1186/s12862-018-1307-x)
Supplement: Supplementary file 2 — Raw tree files (NEXUS or Newick) from our phylogenetic analyses. (ZIP 45 kb) [file 12862_2018_1307_MOESM2_ESM.zip › Additional File 2_tree files copy/Hox_flanks_ML500.nwk]

(Stpu-Evx:0.00000001,Lyva-Evx:0.00000001,(Anja-Evx:0.10003909,((Opsp-Evx:0.12270651,Pami-Evx:0.12111402)250:0.07190810,(((Ptfl-Evx:0.03196612,Sako-Evx:0.02523806)385:0.13673078,(Brfl-EvxB:0.23984857,(Cami-Evx2:0.02243590,(Lame-Evx2:0.03145089,(Brfl-EvxA:0.16824152,(Lame-Evx1:0.09778982,Cami-Evx1:0.07908719)259:0.02867137)160:0.03671138)61:0.04895438)242:0.07372544)189:0.04303005)115:0.12155943,(Papa-Evx:0.01337848,((Brfl13:0.63396830,Brfl14:0.56145435)231:0.47014589,((((CamiA11:0.04178765,LameA11:0.01324833)400:0.03974486,(CamiC11:0.00000046,LameC11:0.07016664)214:0.05683585)197:0.06399655,(CamiD11:0.11133665,LameD11:0.06827115)196:0.00000515)472:0.60818108,(((LameA14:0.17238605,CamiD14:0.24984910)500:1.22703517,(((CamiD12:0.07314456,LameD12:0.08031213)343:0.08624216,(LameC12:0.10347004,CamiC12:0.10745404)302:0.21409744)399:0.89334628,(Brfl15:0.84156194,(CamiD13:0.09058954,((LameC13:0.00000149,CamiC13:0.22267148)426:0.23061406,((CamiB13:0.13458088,LameB13:0.00000195)443:0.15704553,(CamiA13:0.08060964,LameA13:0.00488129)268:0.10794236)273:0.05174652)292:0.14424689)467:0.87901495)388:0.54600527)82:0.00001858)120:0.29339349,((Brfl9:0.31151995,(((LameA10:0.00000001,CamiA10:0.00000001)368:0.02120004,((LameD10:0.00000059,(CamiD10:0.02667776,(CamiC10:0.05039548,LameC10:0.01954631)300:0.03701728)183:0.02614887)109:0.03224950,(CamiB10:0.11573984,LameB10:0.16702520)205:0.01412300)136:0.01354799)445:0.41615961,(Brfl10:0.22730178,(Brfl12:0.59712124,Brfl11:0.18378108)138:0.10813798)79:0.07536108)9:0.02787952)18:0.03180641,(((LameB9:0.03826258,(CamiB9:0.11631668,((LameA9:0.01647396,CamiA9:0.09118924)369:0.07402502,(LameD9:0.04200336,(LameC9:0.03939778,(CamiC9:0.03721706,CamiD9:0.07686131)194:0.03578340)335:0.06645490)238:0.04863919)146:0.02591263)149:0.03282198)320:0.09786843,(Papa9_10:0.00000169,((Pami9_10:0.12801943,(Mero9_10:0.00001699,(Stpu9_10:0.03557493,Lyva9_10:0.00000063)450:0.12043158)75:0.04001123)73:0.05942308,(Opsp9_10:0.09988771,(Sako9_10:0.05992867,(Ptfl9_10:0.00686213,Basi9_10:0.04004707)384:0.20103826)316:0.16550478)29:0.05147870)45:0.05378712)127:0.21070937)31:0.09088125,(((((Sako11_13b:0.11293868,(Basi11_13b:0.00765948,Ptfl11_13b:0.04216023)477:0.14044674)441:0.16809847,(Sako11_13c:0.10708211,(Basi11_13c:0.00000070,Ptfl11_13c:0.02415988)281:0.04114960)233:0.03912705)65:0.02108983,((Anja11_13e:0.13533644,(Papa11_13e:0.16042792,(Opsp11_13e:0.20079958,(Pami11_13e:0.07323753,(Lyva11_13e:0.00000061,Stpu11_13e:0.03962872)498:0.23469667)384:0.06374082)362:0.11909646)226:0.09443080)498:0.63421769,((Papa11_13d:0.20955776,(Peja11_13c:0.05460844,(Lyva11_13d:0.01847248,Stpu11_13d:0.01547214)469:0.11114525)207:0.06146058)236:0.08510920,(Pami11_13d:0.10905097,(Opsp11_13d:0.26567284,Anja11_13d:0.08845595)112:0.02324611)69:0.02608719)221:0.10090720)189:0.10547123)82:0.07236063,(((Papa11_13b:0.05031674,Pami11_13b:0.25318391)79:0.06342244,(Opsp11_13b:0.15615733,(Peja11_13b:0.01988466,(Lyva11_13b:0.03799244,Stpu11_13b:0.02238871)312:0.09865826)196:0.05594129)81:0.01309700)131:0.09330942,(Anja11_13b:0.17664632,(Mero11_13c:0.02959967,(Pami11_13c:0.17881962,(Papa11_13c:0.13496054,(Opsp11_13c:0.21170853,(Lyva11_13c:0.00237276,Stpu11_13c:0.04689017)310:0.09096076)169:0.04902882)65:0.02192910)113:0.15512957)438:0.40043396)67:0.16380394)150:0.00000958)288:0.45690704,((Basi11_13a:0.01295472,(Sako11_13a:0.06936963,Ptfl11_13a:0.00000051)198:0.00000032)378:0.16144382,((Anja11_13a:0.16996486,(Papa11_13a:0.10430534,(Lyva11_13a:0.00000676,Stpu11_13a:0.06321152)336:0.10659251)64:0.02265131)104:0.05216976,(Pami11_13a:0.35213127,Opsp11_13a:0.23291694)200:0.10493194)139:0.04201592)228:0.20688084)186:0.28853791)15:0.03348479)141:0.43341734)39:0.22835447)42:0.00000620)500:3.55798567)78:0.18864938)249:0.05836643)235:0.05711335)477:0.10648103);
