# Supplementary material for: Two more Posterior Hox genes and Hox cluster dispersal in echinoderms
Source: BMC Evol Biol. 2018 Dec 27;18:203. doi: 10.1186/s12862-018-1307-x (PMC6307216; doi:10.1186/s12862-018-1307-x)
Supplement: Supplementary file 2 — Raw tree files (NEXUS or Newick) from our phylogenetic analyses. (ZIP 45 kb) [file 12862_2018_1307_MOESM2_ESM.zip › Additional File 2_tree files copy/Hox_flanks_NJ1000.nwk]

((((((((((((((Lyva-Hox11/13b:0.01767067,Stpu-Hox11/13b:0.04499560)0.9520:0.05552593,Peja-Hox11/13b:0.05744013)0.5620:0.02702033,Opsp-Hox11/13b:0.15537654)0.1930:0.00928850,Pami-Hox11/13b:0.18201819)0.1740:0.00440935,Papa-Hox11/13b:0.10494590)0.4920:0.04032089,Anja-Hox11/13b:0.32325969)0.2750:0.01695857,(((Basi-Hox11/13b:0.01468448,Ptfl-Hox11/13b:0.03611404)0.9940:0.18176465,Sako-Hox11/13b:0.11365226)0.9760:0.17305149,(Sako-Hox11/13c:0.09086558,(Basi-Hox11/13c:0.01179727,Ptfl-Hox11/13c:0.01253293)0.8980:0.04937405)0.6140:0.02287135)0.5170:0.04561479)0.3740:0.05942801,((Stpu-Hox11/13c:0.01455248,Lyva-Hox11/13c:0.03537497)0.6700:0.05744220,(Mero-Hox11/13c:0.15609211,(Pami-Hox11/13c:0.18662217,(Papa-Hox11/13c:0.11255609,Opsp-Hox11/13c:0.25474557)0.2790:0.01152068)0.2250:0.01175091)0.4230:0.05273610)0.9700:0.25398183)0.5110:0.07204427,(Opsp-Hox11/13d:0.21749347,(Papa-Hox11/13d:0.19751042,(((Lyva-Hox11/13d:0.00000000,Stpu-Hox11/13d:0.04277643)0.9760:0.08775654,Peja-Hox11/13c:0.07598351)0.7970:0.07369539,(Pami-Hox11/13d:0.13582905,(Anja-Hox11/13d:0.06179512,(Papa-Hox11/13e:0.11955279,(Anja-Hox11/13e:0.24465564,(Opsp-Hox11/13e:0.20930608,(Pami-Hox11/13e:0.00000000,(Lyva-Hox11/13e:0.00000000,Stpu-Hox11/13e:0.07101011)0.9990:0.32481653)0.5950:0.06871057)0.5090:0.03610042)0.6610:0.06014855)1.0000:0.58732266)0.2800:0.01773767)0.2440:0.04983727)0.1630:0.00949681)0.3480:0.06248586)0.5060:0.06046056)0.9250:0.33545163,(Pami-Hox11/13a:0.31071057,(((Basi-Hox11/13a:0.01337773,Ptfl-Hox11/13a:0.00000000)0.7820:0.00949719,Sako-Hox11/13a:0.05715363)0.9810:0.16089028,(Anja-Hox11/13a:0.11830226,(Papa-Hox11/13a:0.09660005,(Opsp-Hox11/13a:0.25894070,(Lyva-Hox11/13a:0.03670822,Stpu-Hox11/13a:0.02477704)0.8930:0.05698588)0.4120:0.03727717)0.3170:0.01464920)0.5120:0.06108480)0.5450:0.08186808)0.7000:0.06164331)0.4330:0.10758760,((Papa-Hox9/10:0.04561519,Pami-Hox9/10:0.08256361)0.1730:0.00649707,(((Stpu-Hox9/10:0.02461469,Lyva-Hox9/10:0.00395491)0.8710:0.07308377,Mero-Hox9/10:0.03034271)0.2660:0.01221544,(Opsp-Hox9/10:0.08565752,(Sako-Hox9/10:0.09350967,(Ptfl-Hox9/10:0.02777486,Basi-Hox9/10:0.01403272)0.9950:0.09863899)0.8090:0.08119377)0.1150:0.01768776)0.0660:0.01131102)0.1820:0.00702158)0.0840:0.02463840,((((Brfl-Hox10:0.31375700,Brfl-Hox9:0.27404199)0.2820:0.02599055,Brfl-Hox12:0.50898183)0.1910:0.03232043,Brfl-Hox11:0.22698851)0.1410:0.03967323,(((((((Lame-HoxC9:0.04244163,Cami-HoxC9:0.03712318)0.6220:0.02100976,Cami-HoxD9:0.03945521)0.4520:0.00937996,Lame-HoxD9:0.06718890)0.8240:0.02760392,(Lame-HoxA9:0.02132630,Cami-HoxA9:0.06383779)0.8240:0.04227923)0.6860:0.02865594,Cami-HoxB9:0.05419346)0.5910:0.02704885,Lame-HoxB9:0.03653782)0.7410:0.08228123,((Cami-HoxB10:0.11211662,Lame-HoxB10:0.14826446)0.2790:0.00895951,((Lame-HoxA10:0.00000050,Cami-HoxA10:0.00000050)0.9690:0.03600571,((Cami-HoxD10:0.04834618,Lame-HoxD10:0.00324358)0.3640:0.01367202,(Cami-HoxC10:0.03775777,Lame-HoxC10:0.02617645)0.4000:0.02064553)0.1330:0.00669017)0.2040:0.00499657)0.9800:0.22370816)0.1880:0.03164821)0.1560:0.03979673)0.5240:0.28633072,((((((Cami-HoxA11:0.04766445,Lame-HoxA11:0.00556337)0.8290:0.06476418,Cami-HoxC11:0.02596474)0.4850:0.03079034,Cami-HoxD11:0.12565327)0.3880:0.02301295,Lame-HoxD11:0.04086899)0.5450:0.04335097,Lame-HoxC11:0.03391946)0.9980:0.48947092,((Brfl-Hox13:0.33757709,Brfl-Hox14:0.54464112)0.5210:0.24409168,((Lame-HoxA14:0.22727326,Cami-HoxD14:0.17109851)1.0000:0.95924908,(Brfl-Hox15:0.77637824,(Lame-HoxA13:0.03818729,(Cami-HoxA13:0.04019161,(Cami-HoxD13:0.19526664,((Cami-HoxB13:0.07936803,Lame-HoxB13:0.04316175)0.8730:0.10472016,(Lame-HoxC13:0.04062540,Cami-HoxC13:0.17359963)0.9850:0.17668955)0.3740:0.02094599)0.5260:0.05699791)0.3420:0.00487200)0.9940:0.53077611)0.5730:0.28899935)0.1830:0.11258267)0.0570:0.04166980)0.1340:0.06394968)0.4460:0.32926074,((Cami-HoxD12:0.04147055,Lame-HoxD12:0.09802128)0.9160:0.15133733,(Lame-HoxC12:0.13908745,Cami-HoxC12:0.04474451)0.7060:0.06304208)0.8700:0.32523616,(Brfl-EvxB:0.00000000,(Lame-Evx2:0.00012570,(Cami-Evx2:0.04875592,(((Lame-Evx1:0.10423855,Brfl-EvxA:0.19408439)0.1710:0.05259381,Cami-Evx1:0.00000000)0.1920:0.04919658,((Ptfl-Evx:0.06907912,Sako-Evx:0.00000000)0.6560:0.05834778,(Papa-Evx:0.20303342,(Anja-Evx:0.03624908,((Stpu-Evx:0.00000050,Lyva-Evx:0.00000050)0.8540:0.05664197,(Opsp-Evx:0.17974475,Pami-Evx:0.07647779)0.7050:0.15007080)0.3600:0.07161881)0.3400:0.04920814)0.6550:0.14288759)0.2710:0.07309624)0.2510:0.03341389)0.3040:0.04375262)0.9650:0.28722455)1.0000:1.56199894);
