# Supplementary material for: Two more Posterior Hox genes and Hox cluster dispersal in echinoderms
Source: BMC Evol Biol. 2018 Dec 27;18:203. doi: 10.1186/s12862-018-1307-x (PMC6307216; doi:10.1186/s12862-018-1307-x)
Supplement: Supplementary file 2 — Raw tree files (NEXUS or Newick) from our phylogenetic analyses. (ZIP 45 kb) [file 12862_2018_1307_MOESM2_ESM.zip › Additional File 2_tree files copy/Hox_HD_NJ1000.nwk]

(((((((((((((Ptfl-Hox9/10:0.00000050,Basi-Hox9/10:0.00000050)0.7200:0.01518916,Sako-Hox9/10:0.02079322)0.7270:0.04514373,(Stpu-Hox9/10:0.00000050,Lyva-Hox9/10:0.00000050)0.9420:0.03304182)0.4140:0.01949110,Mero-Hox9/10:0.00020434)0.2770:0.00485494,Opsp-Hox9/10:0.03630231)0.2180:0.01522122,Papa-Hox9/10:0.00256939)0.1130:0.00238605,Pami-Hox9/10:0.04924583)'9/10'0.2830:0.02884779,((Cami-HoxB9:0.08215185,Lame-HoxB9:0.03266912)0.2240:0.00774383,((Lame-HoxA9:0.00588815,Cami-HoxA9:0.03008464)0.6600:0.02811339,((Lame-HoxD9:0.01900620,Cami-HoxD9:0.01589920)0.6410:0.01157264,(Cami-HoxC9:0.00000050,Lame-HoxC9:0.00000050)0.6030:0.00577417)0.4720:0.00536862)0.5740:0.01593983)'pg9'0.5890:0.03482479)0.1480:0.02287293,(Brfl-Hox9:0.12631808,(((Brfl-Hox11:0.06004274,Brfl-Hox12:0.22836718)0.2920:0.00263908,Brfl-Hox10:0.12017535)0.2820:0.05568594,(((Lame-HoxC10:0.00241162,Cami-HoxC10:0.01474924)0.5380:0.01569077,Cami-HoxD10:0.01978002)0.4100:0.01124901,((Cami-HoxA10:0.00000050,Lame-HoxA10:0.00000050)0.8050:0.02231287,(Lame-HoxB10:0.07497008,(Cami-HoxB10:0.03563741,Lame-HoxD10:0.00000000)0.4220:0.00722061)0.1750:0.00477307)0.2500:0.00661892)'pg10'0.6870:0.07395049)0.0800:0.01315867)0.1090:0.04357805)0.1680:0.06160955,(((Basi-Hox11/13a:0.00000050,Ptfl-Hox11/13a:0.00000050)0.5580:0.00399321,Sako-Hox11/13a:0.04859703)0.5480:0.02630959,(Pami-Hox11/13a:0.11828158,(Anja-Hox11/13a:0.02138815,(Opsp-Hox11/13a:0.10826559,(Papa-Hox11/13a:0.00323159,(Lyva-Hox11/13a:0.00000050,Stpu-Hox11/13a:0.00000050)0.7300:0.01416819)0.6480:0.01084522)0.2930:0.00812135)0.5540:0.04983918)0.4310:0.03018377)'11/13a'0.6250:0.08180328)0.2820:0.10145723,(Anja-Hox11/13b:0.08613121,((((((((((Papa-Hox11/13c:0.04856181,Opsp-Hox11/13c:0.20093746)0.4830:0.03630334,Pami-Hox11/13c:0.08355682)0.2630:0.01566248,Lyva-Hox11/13c:0.00000000)0.2570:0.01623843,Mero-Hox11/13c:0.03137084)0.4710:0.03279171,Stpu-Hox11/13c:0.00784091)'11/13c (e)'0.7840:0.14105346,(Sako-Hox11/13b:0.10335636,(Basi-Hox11/13b:0.00000000,Ptfl-Hox11/13b:0.03197514)0.8740:0.26392214)'11/13b (h)'0.3810:0.10003481)0.0710:0.01576857,Pami-Hox11/13b:0.08800288)0.0300:0.01823218,Papa-Hox11/13b:0.03848793)0.0490:0.03622985,(Opsp-Hox11/13b:0.09580393,(Peja-Hox11/13b:0.02010584,(Lyva-Hox11/13b:0.01940942,Stpu-Hox11/13b:0.03651160)0.6830:0.02542213)0.5140:0.02549323)0.2500:0.01944565)0.0370:0.01709911,(((((Peja-Hox11/13c:0.06194642,Papa-Hox11/13d:0.05299406)0.3360:0.04648043,Anja-Hox11/13d:0.05523457)0.1320:0.01421434,Pami-Hox11/13d:0.07781039)0.0610:0.00549918,(Opsp-Hox11/13d:0.06348378,(Lyva-Hox11/13d:0.00000000,Stpu-Hox11/13d:0.04683079)0.8410:0.07976155)0.2460:0.02560721)'11/13d'0.2220:0.04904188,(Ptfl-Hox11/13c:0.01362127,(Sako-Hox11/13c:0.01682834,(Basi-Hox11/13c:0.00000000,(Papa-Hox11/13e:0.02992319,(Anja-Hox11/13e:0.14274137,(Pami-Hox11/13e:0.00000000,(Opsp-Hox11/13e:0.02787249,(Lyva-Hox11/13e:0.00000000,Stpu-Hox11/13e:0.02889798)0.9940:0.25170439)0.6380:0.06982950)0.6560:0.07237293)0.5710:0.04801404)'11/13e'0.9950:0.54195594)0.2270:0.02680496)0.1440:0.01489606)0.1490:0.02729077)0.0440:0.02723163)0.0670:0.01909493)0.3830:0.22680479)0.2410:0.10824278,((((((Cami-HoxA11:0.01167593,Lame-HoxA11:0.00573426)0.8570:0.03880134,Cami-HoxD11:0.00532898)0.4500:0.01638216,Cami-HoxC11:0.00659133)0.3480:0.00569051,Lame-HoxC11:0.02110527)0.3160:0.00460986,Lame-HoxD11:0.01170284)'pg11'0.9820:0.25554393,((Brfl-Hox13:0.27821584,Brfl-Hox14:0.22313065)0.7640:0.23538880,((Cami-HoxD14:0.01141396,Lame-HoxA14:0.11850310)'pg14'0.9980:0.81504453,(Brfl-Hox15:0.48143641,(Cami-HoxD13:0.03882637,((Lame-HoxC13:0.01154009,Cami-HoxC13:0.10213891)0.6460:0.06330435,((Lame-HoxB13:0.00000000,Cami-HoxB13:0.06209265)0.6970:0.05043003,(Cami-HoxA13:0.02817873,Lame-HoxA13:0.00581868)0.3720:0.02328949)0.3410:0.01841482)0.7130:0.05898672)'pg13'0.8990:0.26407944)0.7530:0.35480404)0.4170:0.18638796)0.1080:0.11801403)0.0570:0.07337338)0.5100:0.41430909,(Cami-HoxC12:0.03056539,(Lame-HoxC12:0.08478126,(Cami-HoxD12:0.01838659,Lame-HoxD12:0.09225534)0.7930:0.11288444)0.4470:0.03343257)'pg12'0.7010:0.25428411,(Brfl-EvxB:0.00000000,(Pami-Evx:0.00000000,((Sako-Evx:0.01900778,Ptfl-Evx:0.03542908)0.1520:0.01593396,(((Lame-Evx1:0.00000050,Cami-Evx1:0.00000050)0.4330:0.01338998,Lame-Evx2:0.00391136)0.0900:0.00140466,(Opsp-Evx:0.00892322,(Anja-Evx:0.01150174,((Brfl-EvxA:0.07850381,Cami-Evx2:0.00000000)0.1470:0.01329993,(Papa-Evx:0.09950057,(Lyva-Evx:0.00000050,Stpu-Evx:0.00000050)0.6260:0.01849048)0.2180:0.02106056)0.0500:0.02544117)0.0560:0.02776868)0.1000:0.03677080)0.2380:0.03997304)0.5590:0.06841823)0.7870:0.13992036)0.9990:1.74876064);
