# Supplementary material for: Two more Posterior Hox genes and Hox cluster dispersal in echinoderms
Source: BMC Evol Biol. 2018 Dec 27;18:203. doi: 10.1186/s12862-018-1307-x (PMC6307216; doi:10.1186/s12862-018-1307-x)
Supplement: Supplementary file 2 — Raw tree files (NEXUS or Newick) from our phylogenetic analyses. (ZIP 45 kb) [file 12862_2018_1307_MOESM2_ESM.zip › Additional File 2_tree files copy/readme.txt]

Antennapedia (ANTP) and deuterostome posterior Hox tree files (Hox_HD for homeodomains only, Hox_flanks for homeodomains plus flanking sequences).

Bayesian trees are the consensus trees from Mr Bayes and are in Nexus format; the other trees are in standard Newick format.

File names indicate the number of generations for Bayesian trees and the number of bootstrap replicates for likelihood and neighbour-joining.
