# Supplementary material for: Two more Posterior Hox genes and Hox cluster dispersal in echinoderms
Source: BMC Evol Biol. 2018 Dec 27;18:203. doi: 10.1186/s12862-018-1307-x (PMC6307216; doi:10.1186/s12862-018-1307-x)
Supplement: Supplementary file 2 — Raw tree files (NEXUS or Newick) from our phylogenetic analyses. (ZIP 45 kb) [file 12862_2018_1307_MOESM2_ESM.zip › Additional File 2_tree files copy/ANTP_Bayes7M.con.tre]

#NEXUS
[ID: 0215277269]
begin taxa;
	dimensions ntax=152;
	taxlabels
		BAbox
		SAbox
		TAbox
		SBarhl
		BNkx1a
		TSlou
		BNkx1b
		BBarh
		SNk1
		SMnx
		BMnxb
		TExex
		BMnxa
		Tmxp
		BNedxa
		TBsh
		BLcx
		BBarx
		BNedxb
		SNk7
		SBsxL2
		SBsxL1
		TAbd-B
		BBsx
		TDll
		THmx
		SDlx
		Tftz
		TBarh
		BBari
		BGsx
		BHmx
		BNkx7
		TNK7
		TTin
		TBari
		TNedx
		SBarx
		Tzen1
		TC15
		BTlx
		BHox3
		STlx
		SBari1
		TUnpg
		BDll
		BGbx
		BEvxb
		BXlox
		BVent2
		BHox8
		BCsx
		BNot
		BVent1
		SHmx
		SNkx2.5
		SXlox
		SHox9_10
		SGbx
		SEmx
		SHomeo2
		BHox7
		BHx
		TDr1
		TDr2
		SGsx
		BHox14
		BHox6
		BHox4
		BEmxb
		BMox
		BMsx
		SNkx2.1
		SMox
		TInd
		BEmxc
		BHox15
		TBtn
		Tzen2
		TLbx
		SNot
		SHox3
		SMsx
		TEms
		TNot
		BHox1
		SLbx
		Tptl
		BEvxa
		BNkx6
		TEve
		SHox5
		SEvx
		SHox11_13b
		Sen
		BHox5
		TRo
		TUtx
		TAbd-A
		BHhex
		BLbx
		TEn
		BNkx2.1
		SRough
		SHox11_13a
		SNkx3.2
		SHox7
		SHox1
		SHox11_13d
		SHox11_13c
		Tlab
		BHox13
		TCad1
		TCx
		BHox9
		THgtx
		TScro
		TDfd
		BCdx
		BHox12
		BAnkx
		BEn
		BNkx3
		TCad2
		BEmxa
		THex
		BVax
		SHhex
		SNk6.1
		SHox6
		SHox2
		SHox8
		TInv
		BDbx
		TDbx
		BHox2
		BNkx2.2
		SCdx
		TBap
		TVnd
		BHox11
		SDbx
		SNkx2.2
		BHox10
		TH2.0
		BRo
		BHlx
		TMsxlx
		SMsxlx
		SHlx
		BMsxlx
		SHomeo4
		;
end;
begin trees;
	translate
		1	BAbox,
		2	SAbox,
		3	TAbox,
		4	SBarhl,
		5	BNkx1a,
		6	TSlou,
		7	BNkx1b,
		8	BBarh,
		9	SNk1,
		10	SMnx,
		11	BMnxb,
		12	TExex,
		13	BMnxa,
		14	Tmxp,
		15	BNedxa,
		16	TBsh,
		17	BLcx,
		18	BBarx,
		19	BNedxb,
		20	SNk7,
		21	SBsxL2,
		22	SBsxL1,
		23	TAbd-B,
		24	BBsx,
		25	TDll,
		26	THmx,
		27	SDlx,
		28	Tftz,
		29	TBarh,
		30	BBari,
		31	BGsx,
		32	BHmx,
		33	BNkx7,
		34	TNK7,
		35	TTin,
		36	TBari,
		37	TNedx,
		38	SBarx,
		39	Tzen1,
		40	TC15,
		41	BTlx,
		42	BHox3,
		43	STlx,
		44	SBari1,
		45	TUnpg,
		46	BDll,
		47	BGbx,
		48	BEvxb,
		49	BXlox,
		50	BVent2,
		51	BHox8,
		52	BCsx,
		53	BNot,
		54	BVent1,
		55	SHmx,
		56	SNkx2.5,
		57	SXlox,
		58	SHox9_10,
		59	SGbx,
		60	SEmx,
		61	SHomeo2,
		62	BHox7,
		63	BHx,
		64	TDr1,
		65	TDr2,
		66	SGsx,
		67	BHox14,
		68	BHox6,
		69	BHox4,
		70	BEmxb,
		71	BMox,
		72	BMsx,
		73	SNkx2.1,
		74	SMox,
		75	TInd,
		76	BEmxc,
		77	BHox15,
		78	TBtn,
		79	Tzen2,
		80	TLbx,
		81	SNot,
		82	SHox3,
		83	SMsx,
		84	TEms,
		85	TNot,
		86	BHox1,
		87	SLbx,
		88	Tptl,
		89	BEvxa,
		90	BNkx6,
		91	TEve,
		92	SHox5,
		93	SEvx,
		94	SHox11_13b,
		95	Sen,
		96	BHox5,
		97	TRo,
		98	TUtx,
		99	TAbd-A,
		100	BHhex,
		101	BLbx,
		102	TEn,
		103	BNkx2.1,
		104	SRough,
		105	SHox11_13a,
		106	SNkx3.2,
		107	SHox7,
		108	SHox1,
		109	SHox11_13d,
		110	SHox11_13c,
		111	Tlab,
		112	BHox13,
		113	TCad1,
		114	TCx,
		115	BHox9,
		116	THgtx,
		117	TScro,
		118	TDfd,
		119	BCdx,
		120	BHox12,
		121	BAnkx,
		122	BEn,
		123	BNkx3,
		124	TCad2,
		125	BEmxa,
		126	THex,
		127	BVax,
		128	SHhex,
		129	SNk6.1,
		130	SHox6,
		131	SHox2,
		132	SHox8,
		133	TInv,
		134	BDbx,
		135	TDbx,
		136	BHox2,
		137	BNkx2.2,
		138	SCdx,
		139	TBap,
		140	TVnd,
		141	BHox11,
		142	SDbx,
		143	SNkx2.2,
		144	BHox10,
		145	TH2.0,
		146	BRo,
		147	BHlx,
		148	TMsxlx,
		149	SMsxlx,
		150	SHlx,
		151	BMsxlx,
		152	SHomeo4
		;
tree con_50_majrule = [&U] (1[&prob=1.00000000e+000,prob_stddev=0.00000000e+000,prob_range={1.00000000e+000,1.00000000e+000},prob(percent)="100",prob+-sd="100+-0"]:1.079784e-001[&length_mean=1.13851965e-001,length_median=1.07978400e-001,length_95%HPD={8.96479600e-003,2.19165700e-001}],((((((4[&prob=1.00000000e+000,prob_stddev=0.00000000e+000,prob_range={1.00000000e+000,1.00000000e+000},prob(perce…
end;
