# Supplementary material for: Two more Posterior Hox genes and Hox cluster dispersal in echinoderms
Source: BMC Evol Biol. 2018 Dec 27;18:203. doi: 10.1186/s12862-018-1307-x (PMC6307216; doi:10.1186/s12862-018-1307-x)
Supplement: Supplementary file 2 — Raw tree files (NEXUS or Newick) from our phylogenetic analyses. (ZIP 45 kb) [file 12862_2018_1307_MOESM2_ESM.zip › Additional File 2_tree files copy/Hox_HD_Bayes5M.con.tre]

#NEXUS
[ID: 5828611714]
begin taxa;
	dimensions ntax=106;
	taxlabels
		Sako-Hox11_13b
		Basi-Hox11_13c
		Sako-Hox11_13c
		Pami-Hox11_13b
		Basi-Hox11_13b
		Anja-Hox11_13b
		Ptfl-Hox11_13c
		Ptfl-Hox11_13b
		Opsp-Hox11_13d
		Anja-Hox11_13d
		Stpu-Hox11_13c
		Papa-Hox11_13b
		Lyva-Hox11_13d
		Lyva-Hox11_13c
		Peja-Hox11_13c
		Papa-Hox11_13d
		Peja-Hox11_13b
		Opsp-Hox11_13b
		Anja-Hox11_13a
		Lyva-Hox11_13b
		Lyva-Hox11_13a
		Papa-Hox11_13c
		Opsp-Hox11_13a
		Sako-Hox11_13a
		Stpu-Hox11_13d
		Mero-Hox11_13c
		Stpu-Hox11_13b
		Stpu-Hox11_13a
		Pami-Hox11_13d
		Papa-Hox11_13a
		Pami-Hox11_13c
		Basi-Hox11_13a
		Ptfl-Hox11_13a
		Pami-Hox11_13a
		Opsp-Hox11_13c
		Ptfl-Hox9_10
		Basi-Hox9_10
		Opsp-Hox11_13e
		Sako-Hox9_10
		Opsp-Hox9_10
		Pami-Hox11_13e
		Stpu-Hox9_10
		Papa-Hox9_10
		Lyva-Hox9_10
		Papa-Hox11_13e
		Lyva-Hox11_13e
		Anja-Hox11_13e
		Stpu-Hox11_13e
		Mero-Hox9_10
		Pami-Hox9_10
		Brfl-Hox9
		Lame-HoxC10
		Lame-HoxB10
		Cami-HoxB10
		Cami-HoxC10
		Cami-HoxD10
		Cami-HoxA10
		Lame-HoxA10
		Lame-HoxD10
		Lame-HoxD9
		Cami-HoxC9
		Lame-HoxC9
		Cami-HoxD9
		Cami-HoxB9
		Lame-HoxA9
		Brfl-Hox10
		Lame-HoxB9
		Cami-HoxA9
		Brfl-Hox11
		Cami-HoxC11
		Cami-HoxD11
		Cami-HoxD14
		Cami-HoxC12
		Lame-HoxC12
		Cami-HoxA11
		Cami-HoxD12
		Brfl-Hox13
		Lame-HoxC11
		Lame-HoxA11
		Lame-HoxD11
		Lame-HoxA14
		Brfl-Hox12
		Brfl-Hox14
		Lame-HoxD12
		Lame-HoxB13
		Cami-HoxB13
		Brfl-Hox15
		Lame-HoxC13
		Cami-HoxA13
		Cami-HoxD13
		Lame-HoxA13
		Cami-HoxC13
		Opsp-Evx
		Anja-Evx
		Pami-Evx
		Lame-Evx1
		Brfl-EvxA
		Cami-Evx1
		Cami-Evx2
		Lame-Evx2
		Lyva-Evx
		Papa-Evx
		Stpu-Evx
		Brfl-EvxB
		Sako-Evx
		Ptfl-Evx
		;
end;
begin trees;
	translate
		1	Sako-Hox11_13b,
		2	Basi-Hox11_13c,
		3	Sako-Hox11_13c,
		4	Pami-Hox11_13b,
		5	Basi-Hox11_13b,
		6	Anja-Hox11_13b,
		7	Ptfl-Hox11_13c,
		8	Ptfl-Hox11_13b,
		9	Opsp-Hox11_13d,
		10	Anja-Hox11_13d,
		11	Stpu-Hox11_13c,
		12	Papa-Hox11_13b,
		13	Lyva-Hox11_13d,
		14	Lyva-Hox11_13c,
		15	Peja-Hox11_13c,
		16	Papa-Hox11_13d,
		17	Peja-Hox11_13b,
		18	Opsp-Hox11_13b,
		19	Anja-Hox11_13a,
		20	Lyva-Hox11_13b,
		21	Lyva-Hox11_13a,
		22	Papa-Hox11_13c,
		23	Opsp-Hox11_13a,
		24	Sako-Hox11_13a,
		25	Stpu-Hox11_13d,
		26	Mero-Hox11_13c,
		27	Stpu-Hox11_13b,
		28	Stpu-Hox11_13a,
		29	Pami-Hox11_13d,
		30	Papa-Hox11_13a,
		31	Pami-Hox11_13c,
		32	Basi-Hox11_13a,
		33	Ptfl-Hox11_13a,
		34	Pami-Hox11_13a,
		35	Opsp-Hox11_13c,
		36	Ptfl-Hox9_10,
		37	Basi-Hox9_10,
		38	Opsp-Hox11_13e,
		39	Sako-Hox9_10,
		40	Opsp-Hox9_10,
		41	Pami-Hox11_13e,
		42	Stpu-Hox9_10,
		43	Papa-Hox9_10,
		44	Lyva-Hox9_10,
		45	Papa-Hox11_13e,
		46	Lyva-Hox11_13e,
		47	Anja-Hox11_13e,
		48	Stpu-Hox11_13e,
		49	Mero-Hox9_10,
		50	Pami-Hox9_10,
		51	Brfl-Hox9,
		52	Lame-HoxC10,
		53	Lame-HoxB10,
		54	Cami-HoxB10,
		55	Cami-HoxC10,
		56	Cami-HoxD10,
		57	Cami-HoxA10,
		58	Lame-HoxA10,
		59	Lame-HoxD10,
		60	Lame-HoxD9,
		61	Cami-HoxC9,
		62	Lame-HoxC9,
		63	Cami-HoxD9,
		64	Cami-HoxB9,
		65	Lame-HoxA9,
		66	Brfl-Hox10,
		67	Lame-HoxB9,
		68	Cami-HoxA9,
		69	Brfl-Hox11,
		70	Cami-HoxC11,
		71	Cami-HoxD11,
		72	Cami-HoxD14,
		73	Cami-HoxC12,
		74	Lame-HoxC12,
		75	Cami-HoxA11,
		76	Cami-HoxD12,
		77	Brfl-Hox13,
		78	Lame-HoxC11,
		79	Lame-HoxA11,
		80	Lame-HoxD11,
		81	Lame-HoxA14,
		82	Brfl-Hox12,
		83	Brfl-Hox14,
		84	Lame-HoxD12,
		85	Lame-HoxB13,
		86	Cami-HoxB13,
		87	Brfl-Hox15,
		88	Lame-HoxC13,
		89	Cami-HoxA13,
		90	Cami-HoxD13,
		91	Lame-HoxA13,
		92	Cami-HoxC13,
		93	Opsp-Evx,
		94	Anja-Evx,
		95	Pami-Evx,
		96	Lame-Evx1,
		97	Brfl-EvxA,
		98	Cami-Evx1,
		99	Cami-Evx2,
		100	Lame-Evx2,
		101	Lyva-Evx,
		102	Papa-Evx,
		103	Stpu-Evx,
		104	Brfl-EvxB,
		105	Sako-Evx,
		106	Ptfl-Evx
		;
tree con_50_majrule = [&U] (1[&prob=1.00000000e+000,prob_stddev=0.00000000e+000,prob_range={1.00000000e+000,1.00000000e+000},prob(percent)="100",prob+-sd="100+-0"]:1.520946e-001[&length_mean=1.60938354e-001,length_median=1.52094600e-001,length_95%HPD={5.00133000e-002,2.83360200e-001}],(5[&prob=1.00000000e+000,prob_stddev=0.00000000e+000,prob_range={1.00000000e+000,1.00000000e+000},prob(percent)="…
end;
