# Supplementary material for: Two more Posterior Hox genes and Hox cluster dispersal in echinoderms
Source: BMC Evol Biol. 2018 Dec 27;18:203. doi: 10.1186/s12862-018-1307-x (PMC6307216; doi:10.1186/s12862-018-1307-x)
Supplement: Supplementary file 3 — Distributions of conserved motifs in ambulacrarian Posterior Hox proteins. (XLSX 15 kb) [file 12862_2018_1307_MOESM3_ESM.xlsx]

## Sheet: readme
This table shows the distribution of significant (E < 0.05) motifs detected by MEME in ambulacrarian posterior Hox peptides. Presence of a motif in chordates is indicated under “NOTES”. With the exception of enteropneust hemichordates, only one set of posteriors was used per class to prevent high overall similarity between closely related species from masking interesting motifs. Crinoids are repr…
A few significant motifs were omitted from this summary table for being largely uninformative: N13, N14, N16 are simply aligned regions of two orthologous hemichordate sequences that share high overall similarity.
Taxa used:
Abbreviation	Species	Clade
Anja	Anneissia japonica (= Oxycomanthus japonicus)	Crinoidea
Brfl	Branchiostoma floridae	Cephalochordata
Basi	Balanoglossus simodensis	Enteropneusta
Cami	Callorhinchus milii	Vertebrata
Mero	Metacrinus rotundus	Crinoidea
Opsp	Ophiothrix spiculata	Ophiuroidea
Pami	Patiria miniata	Asteroidea
Papa	Parastichopus parvimensis	Holothuroidea
Sako	Saccoglossus kowalevskii	Enteropneusta
Stpu	Strongylocentrotus purpuratus	Echinoidea
Motif instances detected by MEME are indicated by black shading. Additional full examples found by visual scans of the dataset are shaded in dark grey, whereas partial motifs are in light grey. Question marks indicate that the presence or absence of the motif could not be determined due to missing sequence; first exons are currently unknown for several Ophiothrix spiculata and all Anneissia japon…
Motif IDs with yellow highlights can be used to distinguish between different 11/13b+ clade members within echinoderms.
The “summary” sheet is a condensed “abstract” of the “motif distro” table showing the distribution of *full* motifs in different members of the b+ clade, summarised over all taxa in the deutPostN and C datasets. Partial examples – such as the “truncated” WN motif in echinoderm 11/13b and the echinoderm 11/13d N-terminus that sort of resembles the very distinctive N-terminus of echinoderm 11/13b –…

## Sheet: motif distro
Motif ID	Motif desc	Approximate location	Hox9/10							Hox11/13a							Hox11/13b							Hox11/13c							Hox11/13d					Hox11/13e					NOTES
			Mero	Stpu	Papa	Opsp	Pami	Basi	Sako	Anja	Stpu	Papa	Opsp	Pami	Basi	Sako	Anja	Stpu	Papa	Opsp	Pami	Basi	Sako	Mero	Stpu	Papa	Opsp	Pami	Basi	Sako	Anja	Stpu	Papa	Opsp	Pami	Anja	Stpu	Papa	Opsp	Pami
C01	Conserved C-peptide in 11/13d-e	Just after the HD	-	-	-	-	-	-	-	-	-	-	-	-	-	-	-	-	-	-	-	-	-	-	-	-	-	-	-	-											Most 11/13b+ C-peptides begin with a few charged residues (E[KR]EK being a typical sequence), but only those indicated in black/dark grey possess the full-length motif. The grey example in Opsp retains conserved residues throughout its full length, but is quite divergent.
N01	Echinoderm 11/13b-type N-peptide	Just before the HD	-	-	-	-	-	-	-	-	-	-	-	-	-	-								-	-	-	-	-			-	-	-	-	-	-	-	-	-	-	Partial example in Anja-Hox11/13b (grey) only contains the second half of the motif.
N02	9/10 N-terminus	1								?	-	-	?	-	-	-	-	-	-	-	-	-	-	-	-	-	-	-	-	-	-	-	-	-	-	?	-	?	?	-	The core of the motif ([FY]VDxSLI) also appears near the N-termini of amphioxus Hox9 and vertebrate Hox10.
N03	CRYPY motif	55	-	-	-	-	-	-	-	?	-	-	?	-	-	-	?	-	-	-	-			-	-	-	?	-			?					?	-	?	?	-	A possible weak/divergent example in Brfl-Hox11. Its location is consistent with it being a homologous motif.
N04	WN motif	80	-	-	-	-	-	-	-	?	-	-	?	-	-	-	?			-				-	-	-	?	-			?					?	-	?	?	-	Opsp 11/13d contains the entire portion of the motif that is conserved in echinoderm Ds (the last third or so only shows strong conservation in hemichordates). A core AWNxx[DE] submotif also occurs in some, though not all, echinoderm 11/13b sequences.
N05	Posterior type hexapeptide	Just before the HD															-	-	-	-	-	-	-						-	-						-	-	-	-	-	Also in Brfl-Hox11. In addition to those indicated with grey shading, further hexapeptide-like motifs not detected by MEME occur in Brfl-Hox9, 10 and 12, and PG9-10 sequences in vertebrates.
N06	Echinoderm 11/13b N-terminus	1	-	-	-	-	-	-	-	?	-	-	?	-	-	-	?						-	-	-	-	?	-			?					?	-	?	?	-	No full matches were found in other sequences, but the N-termini of both echinoderm 11/13d and hemichordate 11/13b-c (light grey) are probably related.
N07	DCRF motif	70	-	-	-	-	-	-	-	?	-	-	?	-	-	-	?	-	-	-	-	-	-				?		-	-	?	-	-	-	-	?	-	?	?	-	-
N08	EYRG motif	20	-	-	-	-	-	-	-	?	-	-	?	-	-	-	?					-	-	-	-	-	?	-	-	-	?	-	-	-	-	?	-	?	?	-	-
N09	MYS/MYP motif	70								?	-	-	?	-	-	-	?	-	-	-	-	-	-	-	-	-	?	-	-	-	?	-	-	-	-	?	-	?	?	-	-
N10	YDRY motif	130			-					?	-	-	?	-	-	-	?	-	-	-	-	-	-	-	-	-	?	-	-	-	?	-	-	-	-	?	-	?	?	-	-
N11	GFM motif	50	-	-	-	-	-	-	-	?			?	-			?	-	-	-	-	-	-	-	-	-	?	-	-	-	?	-	-	-	-	?	-	?	?	-	-
N14	3-Q motif	140	-	-	-	-	-	-	-	?	-	-	?	-	-	-	?					-	-	-	-	-	?				?	-	-	-	-	?	-	?	?	-	This motif may be considered a sub-motif representing about the first half of N15. Since MEME detected them separately, they are given their own entries here, but the two motifs were merged for alignment.
N15	NYPS motif	170	-	-	-	-	-	-	-	?	-	-	?	-	-	-	?	-	-	-	-	-	-				?		-	-	?	-	-	-	-	?	-	?	?	-	-
N17	QKNYD motif	110		-						?	-	-	?	-	-	-	?	-	-	-	-	-	-	-	-	-	?	-	-	-	?	-	-	-	-	?	-	?	?	-	-
N18	PYP motif	150	-	-	-	-	-	-	-	?	-	-	?	-	-	-	?					-	-	-	-	-	?	-			?	-	-	-	-	?	-	?	?	-	-

## Sheet: summary
	C01	N01	N03	N04	N06	N07	N08	N15	N18
hemi b
hemi c
echino b
echino c
echino d
echino e
