# Supplementary material for: Two more Posterior Hox genes and Hox cluster dispersal in echinoderms
Source: BMC Evol Biol. 2018 Dec 27;18:203. doi: 10.1186/s12862-018-1307-x (PMC6307216; doi:10.1186/s12862-018-1307-x)
Supplement: Supplementary file 5 — Full flanked Hox alignment used in phylogenetic analyses. The HD-only analyses (Additional files 1 and 2) used the same alignment without the flanking sequences. (FASTA 11 kb) [file 12862_2018_1307_MOESM5_ESM.fasta]

>Sako-Hox11/13b
NCSWLTTFTTTP------RRTKRKPYTKMQIFELEQAFQNNMYLTRERRTKLSQQLSLSERQIKIWFQNRRM
KLKKMTEREKLEEKELRE----
>Basi-Hox11/13b
NCNWLSSFTTTP------RRTKRRPYSKMQIYELEKAFQQNAYLTRERRQKYSQQLNLTERQVKIWFQNRRM
KSKKQTEREKMEEKERRE----
>Ptfl-Hox11/13b
NCNWLSTFTTTP------RRTKRRPYSKMQIYELEKAFQQNAYLTRERRQKYSQQLNLTERQVKIWFQNRRM
KSKKQVEREKMEEKERQA----
>Basi-Hox11/13c
SCGWLTTFTTTP------RRTKRRPYSKLQIFELEKEFQQNMYLTRDRRTRLSQTLNLTERQVKIWFQNRRM
KLKKMTEREHSEQEVLRQ----
>Ptfl-Hox11/13c
SCGWLTTFTTTP------RRTKRRPYSKLQIFELEKEFQQNMYLTRDRRTRLAQTLNLTERQVKIWFQNRRM
KLKKMTEREHSEQEVLHQ----
>Sako-Hox11/13c
GCGWLTTFTTTP------RRTKRRPYSKLQIFELEKEFQQNMYLTRDRRSRLSQALNLTERQIKIWFQNRRM
KLKKMTDRERNEQDMMQQ----
>Pami-Hox11/13b
SCSLLATFTTTP------RRTKRRPYSKFQIYELEKEFQANMYLTRDRRTKLSHSLSLSERQIKIWFQNRRM
KLKKISEKEKKGTGSESS----
>Papa-Hox11/13b
SCSLLATFTTTP------RRTKRRPYSKLQIYELEKEFQHNMYLTRDRRAKLSQTLSLTERQVKIWFQNRRM
KLKKINERERSKQRKQGQ----
>Opsp-Hox11/13b
SCSLLATFTTTP------RRTKRRPYSKLQIYELEKEFQINMYLTRDRRSKLATALNLTERQIKIWFQNRRM
KMKKLTEREKSTQNTDGR----
>Lyva-Hox11/13b
SCSLLATFTTTP------RRTKRRPYSKLQIYELEKEFQANMYLTRDRRSKLSQALDLTERQVKIWFQNRRM
KMKKINEKEKTQSAKKKS----
>Anja-Hox11/13d
SGSWVSSLTSTP------RRTKRRPYTKLQIIELEKEFQENMYLTRDRRTRLAETLNLSERQVKIWFQNRRM
KLKKLTEREKQENEQMQR----
>Peja-Hox11/13b
SCSLLATFTTTP------RRTKRRPYSKLQIYELEKEFQSNMYLTRDRRTKMSQALDLTERQVKIWFQNRRM
KMKKLNDREKSKQSKKSS----
>Anja-Hox11/13b
GPAAPLLFTTTP------RRTKRRPYSKQQIFELEREFQSNMYLTRDRRAKLSQTLNLTERQIKIWFQNRRM
KMKKMNEKEKNDKNKKMT----
>Stpu-Hox11/13b
SCSLLATFTTTP------RRTKRRPYSKLQIYELEKEFTTNMYLTRDRRSKLSQALDLTERQVKIWFQNRRM
KMKKLNDKEKTQSTKKKS----
>Stpu-Hox11/13c
TPSWMFALAALP------RRTKRRPYTKLQIFELEKEFQAHQYLTRDRRARLSQSLSLSERQVKIWFQNRRM
KQKKMNEREKRTGSSTGP----
>Lyva-Hox11/13c
TPSWMFALAALP------RRTKRRPYSKVQIFELEKEFQAHQYLTRDRRARLSQSLSLSERQVKIWFQNRRM
KQKKMNEREKRAGSSTGH----
>Papa-Hox11/13d
TSPWLSTSSAATR----VRRTKRRPYSKFQILELEKAFQENMYLSRDRRTRLSEALNLSERQVKIWFQNRRM
KMKKLSERERKEQEEMAR----
>Opsp-Hox11/13d
SPGWMSSTVSSTH----QRRTKRRPYSKLQILELEKQFQENMYLTRERRTRMADALNLSERQVKIWFQNRRM
KLKKMTERDKHEAKQMEM----
>Anja-Hox11/13a
GYNWMSPSTT-I-----RTRKKRKPYTKYQTFELEKEFLYNMYLTRERRSHISRALNLSERQVKIWFQNRRM
KLKKMRSRED--GDRKQRDQ--
>Papa-Hox9/10
APSWLSAT-S--------GRKKRCPYTKYQTLELEKEFLFNMYLTRDRRVEIARLLNLTERQVKIWFQNRRM
KMKKMN-RAGTMV---------
>Pami-Hox11/13d
LSAWVSSVTSSP------RRTKRRPYSKLQIIELEKEFQDNMYLTRDRRTRLAEVLNLTERQVKIWYQNRRM
KMKKMTEREKQEQQQIER----
>Opsp-Hox9/10
PPTWLSAT-S--------GRKKRCPYTKFQTLELEKEFLYNMYLTRDRRVEIARQLNLTERQVKIWFQNRRM
KMKKMN-RSHVGI---------
>Stpu-Hox9/10
RPSWLSAT-S--------GRKKRCPYTKFQTLELEKEFLFNMYLTRDRRLEIARLLSLTERQVKIWFQNRRM
KMKKQN-RAQNYP---------
>Mero-Hox11/13c
PPGWMFTFATFP------RRTKRRPYSKVQIFELEKEFQLHQYLTRDRRARLSQSLTLSERQVKIWFQNRRM
KQKKLNEKEKKDKGASIA----
>Peja-Hox11/13c
ATNWVSPSSSSS-----SRRTKRRPYSKLQIIELEKAFQENMYLTRDRRNRISEALNLSERQVKIWFQNRRM
KMKKLTERERTEQEQLER----
>Pami-Hox11/13a
ACRWMTTVES-S-----RPRKKRRPYTKYQTYELEREFLFNMYLTRDRRTHIARSLTLSERQVKIWFQNRRM
KLKKMRARED--YDGRSQMM--
>Lyva-Hox11/13d
GSNWVPPSSSSS-----TRRTKRRPYSKLQIIELEKAFQENMYLTRERRTKIADSLNLTDRQVKIWFQNRRM
KMKKMTERERTEQEQIER----
>Sako-Hox9/10
QPTWLTTTAS--------GRKKRCPYTKFQTLELEKEFLFNMYLTRERRVDIARLLNLTERQVKIWFQNRRM
KLKKQNQRNATMLH--------
>Mero-Hox9/10
TPNWLSAT-S--------GRKKRCPYTKFQTLELEKEFLFNMYLTRDRRVEIARLLNLTERQVKIWFQNRRM
KMKKMN-RAHALP---------
>Lyva-Hox9/10
TPNWLSAT-S--------GRKKRCPYTKFQTLELEKEFLFNMYLTRDRRLEIARLLSLTERQVKIWFQNRRM
KMKKQN-RAQNYP---------
>Pami-Hox9/10
TPSWLSAT-S--------GRKKRCPYTKYQTLELEKEFLFNMYLTRDRRVDIARMLNLTERQVKIWFQNRRM
KMKKMH-RAQILSC--------
>Ptfl-Hox9/10
PPNWMTSA-S--------GRKKRCPYTKFQTLELEKEFLFNMYLTRERRVEISRLLNLTERQVKIWFQNRRM
KLKKQNHRNTICamiH-------
>Basi-Hox9/10
TPNWMTSA-S--------GRKKRCPYTKFQTLELEKEFLFNMYLTRERRVEISRLLNLTERQVKIWFQNRRM
KLKKQNHRNTMAMIH-------
>Basi-Hox11/13a
NYVWIGGQQP-T-----RNRKKRKPYTKYQTLELEKEFLYNMYLTRDRRTDISRALNLTERQVKIWFQNRRM
KLKKMRLREE--NERKQQEQ--
>Sako-Hox11/13a
SYVWIGGQQP-T-----RNRKKRKPYTKYQTLELEKEFLYNMYLTRDRRTDIARALNLSERQIKIWFQNRRM
KLKKMRLREE--NERKQQDG--
>Papa-Hox11/13a
SYSWMSPSQNTV-----RTRKKRKPYTKYQTFELEKEFLYNMYLTRDRRSHISRALSLTERQVKIWFQNRRM
KLKKMRIRQE--SERKKREM--
>Lyva-Hox11/13a
SYTWMAPPPN-V-----RTRKKRKPYTKFQTFELEKEFLYNMYLTRDRRSHISRALSLTERQVKIWFQNRRM
KLKKMRARED--NERKHQTH--
>Papa-Hox11/13c
APGWMFTLAAFP------RRTKRRPYSKLQIFELEKEFKAQQYLTRDRRARLSQSLSLSERQVKIWFQNRRM
KQKKLDERERQKANSSSK----
>Stpu-Hox11/13a
SYTWMAPPSN-V-----RTRKKRKPYTKFQTFELEKEFLYNMYLTRDRRSHISRALSLTERQVKIWFQNRRM
KLKKMRAREE--NERKNHSH--
>Ptfl-Hox11/13a
SYVWIGGQQP-T-----RNRKKRKPYTKYQTLELEKEFLYNMYLTRDRRTDISRALNLTERQVKIWFQNRRM
KLKKMRLREE--NERKQQEQ--
>Stpu-Hox11/13d
GSNWVPPSSSSS-----ARRTKRRPYSKLQIIELEKAFQENMYLTRERRTRIADSLNLTDRQVKIWFQNRRM
KMKNMTERERTEQEQIER----
>Opsp-Hox11/13c
PPSWMFALAALP------RRTKRRPYSKVQILELEKEFTDHQYLNRERRARLAQRLSLSERQIKIWYQNRRM
KQKKLDEREKKKGSSGYS----
>Pami-Hox11/13c
PPGWMFTLAALP------RRTKRRPYSKMTIFELEKEFQAHQYLTRDRRARLAQSLSLTERQVKIWFQNRRM
KQKKVNDKEKTKAAGKTD----
>Pami-Hox11/13e
AVSTSLKPG--------GSRPKRRPYSKLQLLHLEQEFQRSMYPCRERRAWLSQVLSLTERQVKIWFQNRRT
KLKRTTEREQRENAQMQR----
>Opsp-Hox11/13e
FADSPPRDS--------ASRPKRRPYSKLQLMHLEQEFQQSMYPCRERRAWLSQILSLSERQVKIWFQNRRT
KLKRSVERERKEHEQMQR----
>Papa-Hox11/13e
LDQGSDTSS--------PTRRKRRPYSKLQLLHLEREFQLCMYPCRERRVWLSQVLNLTERQVKIWFQNRRT
KLKRTMEREKRENEQMQR----
>Opsp-Hox11/13a
GYPWISSAANLS-----RPRKKRKPYTKYQTFELEKEFLYNMYLTRERRTHMSRALALTERQVKIWFQNRRM
KLKKIRAKDDQPNERASD----
>Lyva-Hox11/13e
GLTKDPNSD--------GCRAKRKPYSKLQLLHLEDEFKRSMYPCRERRAWLSQVLELTERQVKIWFQNRRT
KLRRTVEREQRENEQMQR----
>Stpu-Hox11/13e
GLTKDLNGD--------GCRAKRKPYSKLQLIHLEDEFKRSMYPCRERRAWLSQVLELTERQVKIWFQNRRT
KLRRTVEREQRENEQMQR----
>Anja-Hox11/13e
GADTTELVS---------RRPKRRPYSKLQLLHLERDFQRCMYPSKERRAWLSQFLNLTERQVKIWFQNRRT
KMKRTMEREERDNEQMRR----


>Cami-HoxB9
SANWLHAR-S--------TRKKRCPYTKYQTLELEKEFLFNMYLTRDRRHEVAHLLNLTERQVKIWFQNRRM
KLKRLNKEHGK-----------
>Lame-HoxB9
ASNWLHAR-S--------SRKKRCPYSKYQTLELEKEFLFNMYLTRDRRHEVARLLNLTERQVKIWFQNRRM
KMKKMNKEQGKE----------
>Lame-HoxA9
AANWLHAR-S--------TRKKRCPYTKHQTLELEKEFLFNMYLTRDRRYEVARLLNLTERQVKIWFQNRRM
KMKKINKDRSKDE---------
>Lame-HoxD9
AAIWLHAR-S--------TRKKRCPYTKYQTLELEKEFLFNMYLTRDRRYEVARILDLTERQVKIWFQNRRM
KMKKMNKERGNKEQ--------
>Cami-HoxB10
ATNWLTPK-G--------GRKKRCPYTKHQTLELEKEFLFNMYLTRERRLEISRGVNLSDRQVKIWFQNRRM
KLKKMSRENRIREMPTSF----
>Cami-HoxD10
TGNWLTAK-T--------GRKKRCPYTKYQTLELEKEFLFNMYLTRERRLEISKSVNLTDRQVKIWFQNRRM
KLKKMSRENRIRELTANL----
>Cami-HoxC10
AGSWLTAK-S--------GRKKRCPYTKHQTLELEKEFLFNMYLTRERRLEISKSINLTDRQVKIWFQNRRM
KLKKMSRENRIRELSTNF----
>Lame-HoxC9
VANWIHAR-S--------TRKKRCPYTKYQTLELEKEFLFNMYLTRDRRYEVARVLNLTERQVKIWFQNRRM
KMKKMNKEKNDKEQP-------
>Lame-HoxA10
AANWLTAK-S--------GRKKRCPYTKHQTLELEKEFLFNMYLTRERRLEISRSVHLTDRQVKIWFQNRRM
KLKKMNRENRIRELTANF----
>Lame-HoxB10
ADSWLTAK-V--------KRKKRSPYSKHQTLELEKEFLFNMYLTRERRLEISRSVNLTDRQVKIWFQNRRM
KLKKMTRDNRIRQMTPNS----
>Cami-HoxD9
SANWIHAR-S--------TRKKRCPYTKYQTLELEKEFLFNMYLTRDRRYEVARILNLTERQVKIWFQNRRM
KMKKMSKERNNKTP--------
>Lame-HoxC10
TGNWLTAK-S--------GRKKRCPYTKHQTLELEKEFLFNMYLTRERRLEISKSINLTDRQVKIWFQNRRM
KLKKMNRENRIRELTSNF----
>Cami-HoxA10
AANWLTAK-S--------GRKKRCPYTKHQTLELEKEFLFNMYLTRERRLEISRSVHLTDRQVKIWFQNRRM
KLKKMNRENRIRELTANF----
>Lame-HoxD10
TSNWLTAK-S--------GRKKRCPYTKHQTLELEKEFLFNMYLTRERRLEISRSVNLTDRQVKIWFQNRRM
KLKKMSRENRIRELTANL----
>Cami-HoxA9
SANWLHAR-S--------TRKKRCPYSKHQTLELEKEFLFNMYLTRDRRYEVARVLNLTERQVKIWFQNRRM
KMKKINKERPKDDR--------
>Brfl-Hox13
--VVAAADQ----SVARGGRKKRCPYTKYQLSVLEQEYIQNRYVSRETRLELSQRLNLTDRQVKIWFQNRRM
KQKRLEFRSRNQT---------
>Cami-HoxD12
GMSWCPTQV--------RSRKKRKPYTKPQIAELENEFLANEFINRQKRKDLSDRLNLSDQQVKIWFQNRRM
KKKRLVMREHTLSLF-------
>Lame-HoxC12
GAPWYPMHT--------RSRKKRKPYSKLQLAELEGEFMVNEFITRQRRRELSDRLNLSDQQVKIWFQNRRM
KKKRLLLREQALSFF-------
>Cami-HoxC12
GTPWFPVHA--------RTRKKRKPYSKVQIAELEGEFLMNEFITRQRRRELSDRLNLSDQQVKIWFQNRRM
KKKRLQMREQALTFF-------
>Cami-HoxC9
AANWIHAR-S--------TRKKRCPYTKYQTLELEKEFLFNMYLTRDRRYEVARVLNLTERQVKIWFQNRRM
KMKKMNKEKSDKTSNEN-----
>Lame-HoxD12
GLTWCPTQV--------RSRKKRKPYTKQQIAHLENEFLINEFINRQKRKELSDRLNLSDQQVKIWFQNRRM
KKKRLIMREQTLSMF-------
>Brfl-Hox10
ATSWMAPR-V--------GRKKRCPYTKYQILELEKEFLFNMYVSRERRQEISRHVNLSDRQVKIWFQNRRM
KMKRMNKAREEQIRNQQE----
>Brfl-Hox9
QPGWMNNH-S--------SRKKRCPYTRFQTLELEKEFLYNMYLTRERRYEISQHVNLTERQVKIWFQNRRM
KMKKMSKQRQEQQQSPPQ----
>Brfl-Hox11
TSNWMSAK-S--------TRKKRCPYTKYQTLELEKEFLFNMFVTRERRQEIARQLNLTDRQVKIWFQNRRM
KMKRMKQRAMQQLameEKQ----
>Brfl-Hox14
AQQNGGGSLTKP------VRPKRRPYSKYQLNELENEYVQNQYISRDKRLQLSQKLNLTERQVKIWFQNRRI
KQKKLDRRNSEMCP--------
>Brfl-Hox12
TDVWWKLQ-S--------SRKKRCPYSKVQLLELEKEFLYNMYITREQRGEIARKVNLTDRQVKIWFQNRRM
KMKRMKQRHEEEAFRAHS----
>Lame-HoxA14
HSSWPPQQVLQI-----RQRKKRVPYSKHQITELERAFEENRFLTPEIRQNISVKLGLTERQVKIWFQNQRQ
KEKKLL-LRQP--SGTSGPLV-
>Cami-HoxA13
-VSHPSDASSFR-----RGRKKRVPYTKVQLKELEREYATNKFITKDKRRRISASTNLSERQVTIWFQNRRV
KEKKVLTKLKSNS---------
>Cami-HoxB13
-VGHQQDGGSFR-----RGRKKRIPYTKVQLKELEREYGTNKFITKDKRRKISAATNLSERQITIWFQNRRV
KEKKIVAKVKSNTT--------
>Lame-HoxA13
-VSHPSDANSFR-----RGRKKRVPYTKVQLKELEREYATNKFITKDKRRRISATTNLSERQVTIWFQNRRV
KEKKVINKLKTTS---------
>Lame-HoxB13
-VAHQQDGSSFR-----RGRKKRIPYTKVQLKELEKEYATNKFITKDKRRKISAATNLSERQITIWFQNRRV
KEKKVVAKIKPTTP--------
>Cami-HoxD11
TEKSNVSTPL-------RSRKKRCPYTKYQIRELEREFFFNVYINKEKRLQLSRMLNLTDRQVKIWFQNRRM
KEKKLSRDRLHFFTGNPL----
>Cami-HoxD14
ASQWSTSQNQVN-----RQRKKRIPYSKLQITELEKAFENNRFLTPEIRLNISLKLGLTERQVKIWFQNQRQ
KEKKLLRVQQPVNPGGSG----
>Cami-HoxD13
-MHHQTDLNIYR-----RGRKKRVPYTKTQLKELEKEYATNKFITKEKRRRISTASNLTERQVTIWFQNRRV
KEKKVVSKIKDNIP--------
>Lame-HoxC11
GSKTSNSSTP-------RTRKKRCPYSKFQIRELEREFFFNVYINKEKRLQLSRMLNLTDRQVKIWFQNRRM
KEKKLSRDRLQYFSGNPL----
>Cami-HoxC11
EGKTSNSSGP-------RTRKKRCPYTKFQIRELEREFFFNVYINKEKRLQLSRMLNLTDRQVKIWFQNRRM
KEKKLNRDRLQYFSGNPL----
>Cami-HoxA11
EEKASNSSGQ-------RARKKRCPYTKYQIRELEREFFFSVYINKEKRLQLSRMLNLTDRQVKIWFQNRRM
KEKKLNRDRLQYYTTNPL----
>Lame-HoxA11
EEKSSSSSGQ-------RTRKKRCPYTKYQIRELEREFFFSVYINKEKRLQLSRMLNLTDRQVKIWFQNRRM
KEKKLNRDRLQYYTGNPL----
>Lame-HoxD11
AEKHSNSTSV-------RSRKKRCPYSKFQIRELEREFFFNVYINKEKRLQLSRMLNLTDRQVKIWFQNRRM
KEKKLNRDRLQYFTGNAL----
>Brfl-Hox15
TATSGTTP-QRPR-----TRKKRRPYSKPQLALLEDEYASQKFLTKEKRKEISESSSLSERQVMIWFQNRRM
KEKKLARRAAAQRHAQHL----
>Lame-HoxC13
-VPLQPEVNSYR-----RGRKKRVPYTKIQLKELEKEYAASKFITKEKRRRISATTNLSERQVTIWFQNRRV
KEKKILSKSKAAHLHAT-----
>Cami-HoxC13
-VPLQPEGSNYR-----RGRKKRVPYTKLQLKDLEREYAASKFITKEKRRRIAANTNLSERQVTIWFQNRRV
KEKKIQGKPKSGHIHVT-----


>Lame-Evx1
GSQNSMACGGD------QMRRYRTAFTREQIARLEKEFYRENYVSRPRRCELAAALNLPETTIKVWFQNRRM
KDKRQRLAM---TWPHPADPA-
>Cami-Evx1
SQSLLGGGGAD------QMRRYRTAFTREQIARLEKEFYRENYVSRPRRCELAAALNLPETTIKVWFQNRRM
KDKRQRLAM---TWPHPADPT-
>Lame-Evx2
GSSIGSSSSAD------QVRRYRTAFTREQIARLEKEFYRENYVSRPRRCELAAALNLPETTIKVWFQNRRM
KDKRQRLAM---SWPHPADPS-
>Cami-Evx2
NSIGSSGSSSD------QVRRYRTAFTREQIGRLEKEFYRENYVSRPRRCELAAALNLPETTIKVWFQNRRM
KDKRQRLAM---SWPHPADPS-
>Ptfl-Evx
HYKGDNSLD--------QPRRYRTAFTREQLGKLEKEFLRENYVSRPKRCELAAALNLPETTIKVWFQNRRM
KDKRQRMAL---AWPHPADPS-
>Anja-Evx
SVPASDALD-G------QPRRYRTAFTREQIGRLEKEFCRENYVSRPRRCELAASLNLPETTIKVWFQNRRM
KDKRQRMSMT-CGWPHH-HLD-
>Sako-Evx
TYKGDNSLDSN------QPRRYRTAFTREQLARLEKEFLRENYVSRPKRCELAASLNLPETTIKVWFQNRRM
KDKRQRMAL---AWPHPADPS-
>Stpu-Evx
SALRADPLDPS------QVRRYRTAFTREQIGRLEKEFARENYVSRPKRCELATALNLPETTIKVWFQNRRM
KDKRQRMSMSACSWPHHAHFD-
>Lyva-Evx
SALRADPLDPS------QVRRYRTAFTREQIGRLEKEFARENYVSRPKRCELATALNLPETTIKVWFQNRRM
KDKRQRMSMSACSWPHHAHFD-
>Opsp-Evx
GMLTGDPNLDS------QIRRYRTAFTREQIGRLEKEFTQENYVSRPRRCELAASLNLPETTIKVWFQNRRM
KDKRQRMSLAACTWPHHAAVD-
>Pami-Evx
EYGQGDKGVDN------QVRRYRTAFTREQISKLEKEFTRENYVSRPRRCELASSLNLPETTIKVWFQNRRM
KDKRQRMSMAACSWPHHAALD-
>Papa-Evx
SHAILDSGDNS------QIRRYRTAFTREQIGRLEEEFLRENYVSRPKRCELAASLNLPESTIKVWFQNRRM
KDKRQRMSLAACHWPHHLPPI-
>Brfl-EvxA
PSSENSDGDAG------NVRRYRTAFTREQLARLEKEFYRENYVSRPRRCELAAQLNLPETTIKVWFQNRRM
KDKRQRLAL---TWPHPADPN-
>Brfl-EvxB
XXXXXNSGLPP------PVRRYRTAFSREQTARLEKEFHRDNYLSRPRRCELAAALNLPETTIKVWFQNRRM
KEKRQRMA----SWPHLADPA-
