# Supplementary material for: Two more Posterior Hox genes and Hox cluster dispersal in echinoderms
Source: BMC Evol Biol. 2018 Dec 27;18:203. doi: 10.1186/s12862-018-1307-x (PMC6307216; doi:10.1186/s12862-018-1307-x)
Supplement: Supplementary file 6 — Non-Hox neighbours of Hox11/13d-e in our study species. Sheets list names, gene/transcript IDs, genomic locations, conserved domain contents and best BLAST hits for the non-Hox protein-coding genes on each scaffold examined. Hox scaffold accessions and the exact locations of Hox11/13d-e within their scaffolds are also given, as well as the full inferred protein sequences of Hox11/13d-e. (XLSX 75 kb) [file 12862_2018_1307_MOESM6_ESM.xlsx]

## Sheet: D and E scaffolds
genome	D gene ID/accn	D location	D scaffold accn	D scaffold length	E gene ID/accn	E location	E scaffold accn	E scaffold length	D sequence	E sequence
Stpu v4.2	XP_011680299.1	1168:62348..69253 (+)	KN912808.1	292355	SPU_0011798	182:662947..665682 (+)	KN913532.1	951985	MQNYSPETWTPVNPQRTSSSSSTLTISGHLVTPRPEAASIGHLTTSHHPTSAVPLAHRYSTFYNNLDGSSSSTSATIPPYNDEYSAWNSFDFTSPTTHTHPHQTARSSFAAAAAAHHGHFHHHNAAVMMQNPQATGLNPTAATMGVSSQHRDSLLSAASAAAASAAAAAGAVSGSSFGNISHRHSSFSSQSHGSNWVPPSSSSSARRTKRRPYSKLQIIELEKAFQENMYLTRERRTRIADSLNLTDRQVKIWFQNRRMKMKNMTERERTEQEQIEREKQALGAKFFMRQIHHDLNRSDDVFRSLHRQILMQLEKRRHFSRAGDHYTTCSLYRMYTPIWSLADVSQVGTIRRQINCSGTSSHSALSLTASCSSFRNY	MDMQHCASSDAVCYRDAYRGSLDATSLIPCSDYDAFDRIGTGNWYTNAPGIYAADHGPVAPRPYPCPSFPGPLASSPTTCSPPFVPSSPTVSTPTSFQQRSPGHSTSSSMFDTYMDNSMSCERRSVREDLSPSSETSSTRAYTSSSNESTPEKLDGLTKDLNGDGCRAKRKPYSKLQLIHLEDEFKRSMYPCRERRAWLSQVLELTERQVKIWFQNRRTKLRRTVEREQRENEQMQRDMADLAMRFYVPQ
Lyva v2.2	own model based on Stpu	9600:60142..68907 (-)	KN955567.1	105221	own model based on Stpu	2271:25048..27849 (-)	KN933646.1	131145	MQNYSPETWIPVNPQRTPSTSSSTAAITGHLIAPRPEAAPIGHLTTPHHPTSAVPLTHRYTSFYNNLDGSSSNSSATIPPYNDEYSAWNSFDFSSPTTHPHPHQATRSPFAAAVHHGHFHHHSPTAVTPNPQPTGLNPTAATMGVGSQHRDTLLSAAAVASAAAAAAVSGSNFVNISHRHPLTSQSHGSNWVPPSSSSSTRRTKRRPYSKLQIIELEKAFQENMYLTRERRTKIADSLNLTDRQVKIWFQNRRMKMKKMTERERTEQEQIEREKQALGAKFYIKTEPTMM	MDMQHCASNDAVCYRDAYRGSLDATSLVSGSDYDAFDRIGTGNWYTNAPGIYPSDHGPVAPRPYPCLSFPGPLASSPTTCSPPFVPSSPTVSTPTSFQHRSPVHSTSSSMFDAYTDNSTSCERQSVHEDLSPSSETGSTRVYTSSSNESTPEKLIDGLTKDPNSDGCRAKRKPYSKLQLLHLEDEFKRSMYPCRERRAWLSQVLELTERQVKIWFQNRRTKLRRTVEREQRENEQMQRDMADLAMRFYVPQ
Acpl v1.0	XP_022079383.1	8:5651245..5659297 (-)	NW_019091362.1	11795022	XP_022083906.1	22:1685132..1692517 (-)	NW_019091376.1	2314598	MSCFECLCLLTFVFCYDNDVAANHDNATSGENRRKTDILNAVLATRMQWNADTWSATTTAETAPGTTSPIFPSRASGLGSVYNKCGVGESGTGTTHQPVPLTCRYPYYSNNLDPGASSSTLASISPYGDDFSVWNSFDFSSATGSQRYHSPFASPAAPTPLNQAAAAAAAAVSTHQLQHSRESYLSATSVASGYSSVGHRASSYPFSVSGSSNHASAWVSSVTSTPRRTKRRPYSKLQIIELEKEFQDNMYLTRDRRTRLAEVLNLTERQVKIWYQNRRMKMKKMTEREKQEQQQIEREKMTLGSKYFANHHH	MQQWQATRPRCLGVTDTTVEPTLLLNYGEYDSFEDAPPVTGSCMYTTISHGAVAPPSCQHQNYYDTLAAPTASYVRSPSAIHLKYPAQTATVSSTFTDALLADDQRESEVLQSTEATSYHTSSLMDDSRHVEHSVSTSLKSGGSRPKRRPYSKLQLLHLEQEFQRCMYPSRERRSWLSQVLSLTERQVKIWFQNRRTKLKRTTEREQRENAQMQRDMANLAMRFYDPAQ
Pami v2.0	own model based on Opsp	11036:32763..39807 (+)	none	178202	own model based on Acpl	7732:16083..25301 (+)	none	59040	MQWNADTWSATTSVETGTTSQLFASRTPSLSSVYNKCSVVGESGAGPGGATHQPVPLTCRYPYYPNNLDPGSSSSALASISPYGDDFSVWNSFDFSSATGSQRYHSPFASPAAPTPLNPAAAAAAAAVSSHQHTRDSYLSGASGAGGYSSVSHRSTNYPLSVSGSSNHLSAWVSSVTSSPRRTKRRPYSKLQIIELEKEFQDNMYLTRDRRTRLAEVLNLTERQVKIWYQNRRMKMKKMTEREKQEQQQIEREKMALGSKYFATHHH	MQQWPANRPRCLGVTDAAVEPALLLNYGEYDSFERSPTVWEDAPPVTGSCMYTSTISRAVVPPSCQHQNYYDTLAAPAASYVSSASSIQLKYPAHTATVSSTFTDALLADDQQDSEVLQSPDAVSYHTSPLMDDGSHVEHSVSTSLKPGGSRPKRRPYSKLQLLHLEQEFQRSMYPCRERRAWLSQVLSLTERQVKIWFQNRRTKLKRTTEREQRENAQMQRDMANLAMRFYDPAQ
Papa v1.0	own model based on Stpu	4213:17181..30504 (+)	KN886415.1	68736	own model based on Stpu	928:55882..57034 (-) /exons 2-3 only	KN883130.1	136295	MQWTPETWSSPSLKQTDSRTSHSGVSAQGLTHALRSTQGATTVQNPTPHVPVACRYPYYNNNLDPTAASFAATYHEDFSAWNSFDLATHQQRAFHFASTPGAGVNPSQVMSFAHLPGHRSTAGYTFGVASGGQTTSPWLSTSSAATRVRRTKRRPYSKFQILELEKAFQENMYLSRDRRTRLSEALNLSERQVKIWFQNRRMKMKKLSERERKEQEEMAREKQSLGAKYLIHSAVGGGQV	LTVNIQIYYFERAVPYICCRCFIILHHHDIAWSVWHNKSKIKSLFLFLFRQGDKDKTDLDQGSDTSSPTRRKRRPYSKLQLLHLEREFQLCMYPCRERRVWLSQVLNLTERQVKIWFQNRRTKLKRTMEREKRENEQMQRDMASLAMKFYSAQ
Apja v1.0 (Zhang assembly)	own model based on Papa	872:72026..84129 (-)	none	391513	own model based on Papa	72:91906..92939 (-) /exons2-3 only	none	855271	MQWTPETWSSHSLKQTDSRTSHSGVSAQGLTHALRSTQGATTVQNPTPHVPVACRYPYYNNNLDPTAASFAATYHEDFSAWNSFDLATHQQRAFHFASTPGAGVNPSQVMSFAHLPGHRSTAGYTFGVASGGQTTSPWLSTSSAATRVRRTKRRPYSKLQILELEKAFQENMYLSRDRRTRLSETLNLSERQVKIWFQNRRMKMKKLSERERKEQEEMAREKQSLGAKYLIHSAVGGGQV	LFLCFFRQGDKDKTDLDQGSDTSSPTRRKRRPYSKLQLLHLEREFQLCMYPCRERRVWLSQVLNLTERQVKIWFQNRRTKLKRTMEREKRENEQMQRDMASLAMKFYSAQ
Opsp v1.0	own model based on Ophiopsila aranea unigene 45712 from [29] and putative Stpu orthologue	764:206313..209833 (+)	JXSR01S073076.1	222646	own model based on Stpu	16603:12467..13398 (+) /exons 2-3 only	JXSR01S007340.1	80384	MQQWNMDSWCPTTSSVCDAISSRGPHHLTTRNTNSASVTSVSPMGSSLSSIPYRYPCYSNLDGINAAPSGYVDDPFSAWNSVESAAFNTQAIHLNDFPSPSTATLIKPTASAAVVAAAPDQRREAAFLPLNAASRPNAFTISHRPTPIHPLDLPPGSRVHSPGWMSSTVSSTHQRRTKRRPYSKLQILELEKQFQENMYLTRERRTRMADALNLSERQVKIWFQNRRMKLKKMTERDKHEAKQMEMEKRALKIDLLSITEDGADTGN	TWYTTFIVVHQPHFIILYIFADSPPRDSASRPKRRPYSKLQLMHLEQEFQQSMYPCRERRAWLSQILSLSERQVKIWFQNRRTKLKRSVERERKEHEQMQRDMATLAMQFYAPPPPAKH
		3744:78875..82284 (+)	JXSR01S030491.1	116079		21026:26960..28833 (+) /exons 2-3 only	JXSR01S012255.1	58887
Anja (raw reads)	own assembly based on Stpu	n/a	n/a	n/a	own assembly based on Stpu	n/a	n/a	n/a	TTVHMNNIIIYDKKTLSLKRLFKIAVSSPPSGSWVSSLTSTPRRTKRRPYTKLQIIELEKEFQENMYLTRDRRTRLAETLNLSERQVKIWFQNRRMKLKKLTEREKQENEQMQREKEALGARMLAVQRAKAAQLANS	GADTTELVSRRPKRRPYSKLQLLHLERDFQRCMYPSKERRAWLSQFLNLTERQVKIWFQNRRTKMKRTMEREERDNEQMRRDMANLALKFYVA

## Sheet: Readme
The “D and E scaffolds” sheet contains information about the scaffolds where Hox11/13d and e are located in each study species, as well as the inferred peptide sequences for 11/13d-e. The other sheets list non-Hox neighbours of the novel posterior Hox genes broken down by species and scaffold.
Gene names in brackets were assigned in this study based on probable homology or domain content.
Genomic BLAST results give scaffold numbers only unless the best hit is on the relevant Hox scaffold in both species, in which case locations of the hit within the scaffold are also given.
For shared Hox neighbours, genomic BLAST hit locations are also highlighted.
BLAST searches used an E-value threshold of 10e-5, CD-searches a threshold of 0.001.
Further notes regarding assembly quality, BLAST hits and gene model curation are provided in comments on relevant cells.

## Sheet: Stpu D
Candidate ID	Location	Strand	Name	Conserved domains	Top hit in nr	Top nr hit accession	Top nr hit E-value	Top hit in Lyva	Top hit in Acpl	Top hit in Pami	Top hit in Papa	Top hit in Opsp
WHL22.13601.0, SPU_012223	1168:271027..279913	+	Sp-Fam167a	pfam11652	protein FAM167A-like [Acanthaster planci]	XP_022103644.1	2e-45	1117	159	9264	702	2651, 11300
WHL22.13711.0, SPU_002379	1168:48732..58963	+	Sp-Tyki	DUF3293 (pfam11697 )	hypothetical protein BRAFLDRAFT_131374 [Branchiostoma floridae]	XP_002609139.1	3e-45	9600:76376..84897 (-)	no hits	no hits	no hits	20365
WHL22.13574.0, SPU_003882, SPU_000222	1168:168941..175587	+	Sp-Pgrp4	PGRP (smart00701 )	PREDICTED: peptidoglycan-recognition protein SC2-like [Saccoglossus kowalevskii]	XP_006825027.1	1e-62	6296	84	14534, 19668, 24242 and 15459 all have OK matches	5311	26798, 7368
WHL22.15078.0, SPU_012855, SPU_005593, SPU_021126, SPU_018374, XP_01169501.1, XP_011680311.1, XP_784754.3	1168:122968..72740	-	Sp-Clect/Fn3_18	CLECT (cd00037) , FN3 (cd00063), CUB (cd00041) (multiple instances of all)	uncharacterized protein LOC110991164 [Acanthaster planci]	XP_022112072.1	0	9600:5943..57311 (+)	8:7229256..7270558 (+)	7296	2333	1442
XP_011680343.1	1168:14871..28658	+	(Tetraspanin-like)	Tetraspanin (pfam00335)	23 kDa integral membrane protein-like [Acanthaster planci]	XP_022079109.1	5e-43	159963	no hits	no hits	1294	no hits
XP_011680324.1, SPU_000223	1168:188221..194571	-	Sp-Slc16a12_10	monocarboxylate transporter 1 (TIGR00892)	monocarboxylate transporter 12-like isoform X2 [Acanthaster planci]	XP_022094025.1	5e-39	860	105	15478	342, 1852	1972

## Sheet: Stpu E
Candidate ID	Location	Strand	Name	Conserved domains	Top hit in nr	Top nr hit accession	Top nr hit E-value	Top hit in Lyva	Top hit in Acpl	Top hit in Pami	Top hit in Papa	Top hit in Opsp
SPU_001929, WHL22_237517.0, XP_011667734.1, XP_003725255.1	182:940099..945743	-	Sp-Exostl	Exostosin (pfam3016)	probable xyloglucan galactosyltransferase GT14 [Acanthaster planci]	XP_022092019.1	2e-155	40341	59	642	3583	16150
XP_011667741.1, SPU_003350, SPU_003352, WHL22.237811.1-2	182:852479..870497	-	Sp-Lrp12L	CUB (cd00041) x2, LDLa (cd00112) x3	low-density lipoprotein receptor-related protein 12-like, partial	XP_022082444.1	3e-179	14870	16	11157	6847, 3142	3762
SPU_002183, WHL22.237908.0, WHL22.237902.0, WHL22.705432.0, XP_011667726.1, XP_011661433.1, XP_011667740.1, XP_011667725.1, XP_001193643.3	182:469700..480735	+	Sp-Adeamc	A_deamin (pfam02137)/partial	tRNA-specific adenosine deaminase 1 isoform b [Homo sapiens]	NP_001311375.1	2e-83	349	128	3116	2981, 9078	13026
WHL22.237587.0, SPU_025791, SPU_003351, SPU_001932, XP_011667731.1, XP_011667730.1, XP_786490.1	182:776414..834166	+	Sp-Apcdd1	APCCDC (pfam14921) x2	protein APCDD1-like [Acanthaster planci]	XP_022082331.1	1e-129	4625	16	19497	10617	1781
SPU_025682, WHL22.59831, WHL22.502147, WHL22.237524, XP_011667742.1, XP_003725256.1, XP_003731735.1	182:749258..900474	+	Sp-Rspry1L	SPRY_RING (cd12883), RING (cd16566)	RING finger and SPRY domain-containing protein 1-like [Acanthaster planci]	XP_022094485.1	4e-173	4625, 1623	16	33551	4335, 1047	22797
SPU_003353, WHL22.237545, WHL22.502147, XP_011677416.1, XP_011667742.1,	182:877510..896357	+	Sp-Rspry1-2	none	RING finger and SPRY domain-containing protein 1 [Ictidomys tridecemlineatus]	XP_005318276.1	1e-59	1623	72	5154, 34716	7078, 5754	39963
SPU_002178, WHL22.237823.0-3, XP_011667724.1	182:360206..464092	-	Sp-Astacin5	ZnMc_astacin-like (cd04280), PLN00052/partial x4, ShK toxin (smart00254), DUF4200 (pfam00863)/partial	zinc metalloproteinase nas-36-like isoform X2 [Acanthaster planci]	XP_022083990.1	3e-153	3415	22:290196..320863	17647	1943, 2650	67325, 6436
SPU_001930, XP_011667744.1	182:933746..934174	-	none	PKc_like superfamily (cl21453)/partial	PREDICTED: TP53-regulating kinase-like [Lingula anatina]	XP_013380275.1	1e-56	2003	96	19714, 1123	836	9297, 23138
SPU_021125, WHL22.237749.0, XP_792696.1	182:581769..594639	+	Sp-Hnmt_1	AdoMet_MTase superfamily (cl17173)	histamine N-methyltransferase-like [Acanthaster planci]	XP_022080516.1	2e-82	302058	11	25494	4302	8885, 27399
SPU_002185, WHL22.237794.0, XP_786900.1	182:544613..554276	+	(HNMT2)	AdoMet_MTase superfamily (cl17173) /partial	histamine N-methyltransferase-like [Acanthaster planci]	XP_022080516.1	2e-82	2271:100853..106103 (-)	11	25494	4302, 2271	8885, 27399
SPU_002182, SPU_25056, WHL22.237836.0, WHL22.457744.0-1, XP_786380.2, XP_011667722.1, XP_011676447.1	182:331614..351518	+	Sp-Pdpr	DadA (COG0665), FAO_M (pfam16350), GcvT (COG0404)	LOW QUALITY PROTEIN: pyruvate dehydrogenase phosphatase regulatory subunit, mitochondrial-like [Acanthaster planci]	XP_022104330.1	0	scaffold 15713	169	10129	1775	4535, 3283
SPU_023143, SPU_019255, WHL22.237933, WHL22.237972, WHL22.237975, XP_011667735.1, XP_011667736.1	182:6131..64986	+	Sp-Cirh1a	WD40 (cd00200) x2	U3 small nucleolar RNA-associated protein 4 homolog [Acanthaster planci]	XP_022096102.1	5e-161	scaffold 208138	83	29820	832	37548, 39741
SPU_006391, WHL22.237287.0, XP_782490.1	182:255975..258190	+	Sp-C20orf85L	LLC1 (pfam14945)	PREDICTED: uncharacterized protein C20orf85 homolog [Crassostrea gigas]	XP_011425764.1	2e-54	scaffold 2576	83	32901	5986	4971, 12049
SPU_002177, WHL22.237898.0, XP_786745.3	182:483316..498676	-	(GABARAP-like 1)	GABARAP (cd01611)	gamma-aminobutyric acid receptor-associated protein-like 2 [Exaiptasia pallida]	XP_020894371.1	2e-55	scaffold 253472	101	7257	9078, 2981	24060
SPU_001933, WHL22.237566.0, XP_783500.1, XP_011667733.1	182:917448..919240	-	Sp-Dad1	DAD (pfam02109)	PREDICTED: dolichyl-diphosphooligosaccharide--protein glycosyltransferase subunit DAD1-like [Saccoglossus kowalevskii]	XP_002735077.1	3e-60	scaffolds 2003, 11035 and 301602	59	642	13420, 3583	16150, 15698
WHL22.237869.0-1, SPU_002184, SPU_5517, XP_011667727.1	182:523876..538780	+	(TMEM231-like)	TM231 (pfam10149)	PREDICTED: transmembrane protein 231-like [Branchiostoma belcheri]	XP_019629751.1	9e-135	scaffold 14829	101	7257	2981	7380, 13249
WHL22.237619.0-4, SPU_024267, SPU_025147, XP_003725257.1, XP_011667729.1	182:701802..728422	-	Sp-Maob	YobN (COG1231)	amine oxidase [flavin-containing] B-like isoform X1 [Acanthaster planci]	XP_022092184.1	0	scaffold 5802	106	29921	no hits	22310
SPU_002179, WHL22.237844.0-3, XP_011667738.1	182:303006..325729	-?	Sp-Cdc91L1	PIG-U (pfam06728)	phosphatidylinositol glycan anchor biosynthesis class U protein-like [Acanthaster planci]	XP_022082208.1	0	scaffold 7852	16	19519, 13684	3909	2534, 13349
SPU_001934, WHL22.601823.0-2, XP_001200926.2, XP_783570.1	182:923985..930315	+	Sp-Dhrs4	CR_SDR_c (cd08936)	hypothetical protein CAPTEDRAFT_157637 [Capitella teleta]	ELT95141.1	8e-120	scaffold 2003	72	11078	443, 370	59073, 2904
SPU_002176, WHL22.237871.0, XP_786800.3	182:509879..519682	-	(GABARAP-like 2)	GABARAP (cd01611)	gamma-aminobutyric acid receptor-associated protein-like 2 [Acanthaster planci]	XP_022098109.1	7e-66	scaffold 253472	101	7257	2981	6533

## Sheet: Lyva D
Candidate ID	Location	Strand	Name	Conserved domains	Top hit in nr	Top nr hit accession	Top nr hit E-value	Top hit in Stpu	Top hit in Acpl	Top hit in Pami	Top hit in Papa	Top hit in Opsp
LVA_000288	9600:13574..57311	+	Lv-Clect/Fn3_18	FN3 (cd00063) x6, CLECT (cd00037) x6, CUB (cd00041) x6	PREDICTED: uncharacterized protein LOC579551 isoform X1 [Strongylocentrotus purpuratus]	XP_011680311.1, XP_784754.3	0	1168:72740..113367 (-)	8:7242171..7267194 (+)	7296	2333	10095, 1442
lva_2.2_9600_orf4_3+5_2, isotig18280.Lvarbgast	9600:76376..84897	-	(Tyki)	DUF314543 (pfam11697)/partial	PREDICTED: UMP-CMP kinase 2, mitochondrial [Strongylocentrotus purpuratus]	XP_781489.2	0	1168:48444..58963 (+)	no hits	no hits	no hits	20365

## Sheet: Lyva E
Candidate ID	Location	Strand	Name	Conserved domains	Top hit in nr	Top nr hit accession	Top nr hit E-value	Top hit in Stpu	Top hit in Acpl	Top hit in Pami	Top hit in Papa	Top hit in Opsp
lva_2.2_2271_orf4_1	2271:116335..117372	-	(GALR2-like)	7tm_classA_rhodopsin-like (cd00637)	PREDICTED: galanin receptor type 1-like [Strongylocentrotus purpuratus]	XP_011676841.1	2e-174	scaffold 385	scaffold 298	sc25125	sc4572, sc5552	42376
lva_2.2_2271_orf6_6+4_2	2271:100853..106103	-	(HNMT-like)	AdoMet_MTase superfamily (cl17173)/partial	PREDICTED: histamine N-methyltransferase A [Strongylocentrotus purpuratus]	XP_786900.1	0	sc182:544613..554273 (+)	scaffold 11	sc25494	sc4302	8885
NOTE: of the five gene models Echinobase showed as being on scaffold 2271 (LVA_015469, 015470, 020882, 021178 and 021772), not a single one appears to represent a genuine protein-coding gene on this scaffold. Four of the five encode tiny (40-64 AA) peptides, only 15470 being a “realistic” length at 318 AA. When used as TBLASTN queries against the v2.2 assembly, none of them map to this scaffold, …

## Sheet: Acpl D
Candidate ID	Location	Strand	Name	Conserved domains	Top hit in nr	Top nr hit accession	Top nr hit E-value	Top hit in Stpu	Top hit in Lyva	Top hit in Pami	Top hit in Papa	Top hit in Opsp
XP_022079081.1	8:5588698..5601239	+	(ZP-containing)	Zona pellucida-like (pfam00100)	hypothetical protein BSL78_11254 [Apostichopus japonicus]	PIK51836.1	1e-50	259	no hits	11036:104101..114523 (-), 11036:131838..161632 (-)	no hits	25878
XP_022079219.1	8:5611945..5622651	+	synaptotagmin-12-like isoform X1 (SYT12-like)	C2 (pfam00168) x 2	PREDICTED: LOW QUALITY PROTEIN: synaptotagmin-12-like, partial [Strongylocentrotus purpuratus]	XP_011665557.1	7e-144	154	64580	11036:85788..97660 (-)	6570, 3356	29326, 27970
XP_022079218.1	8:5624916..5632920	-	neuronal acetylcholine receptor subunit alpha-6-like (CHRNA6-like)	Neur_chan_LBD (pfam02931)	PREDICTED: 5-hydroxytryptamine receptor 3A-like [Strongylocentrotus purpuratus]	XP_011670790.1	8e-64	696	11763	11036:76260..80083 (+)	245	6016, 35683
XP_022112228.1	8:5635112..5646939	+	protein CASC3-like isoform X2 (CASC3-like)	CASC3/Barentsz eIF4AIII binding (smart01044), Atrophin-1 superfamily (cl26464) /partial	PREDICTED: protein CASC3 isoform X1 [Xenopus laevis]	XP_018089439.1	4e-23	no hits	no hits	11036:60826..46793 (-)	1553	18152, 1008
XP_022079155.1	8:5662913..5672521	+	transmembrane protein 237-like isoform X2 (TMEM237-like)	TMEM237 (pfam15383)	putative transmembrane protein [Apostichopus japonicus]	PIK49927.1	4e-144	540	102821	12189, 11036:11432..21034 (-)	13267, 6880	45466, 41377
XP_022079256.1	8:10328158..10371271	+	neurobeachin-like protein 1 (NBEA-like)	DUF4704 (pfam15787), DUF4800 (pfam16057), PH_BEACH (cd01201), Beach (pfam02138), WD40 (cd00200) /partial x2	PREDICTED: neurobeachin-like protein 1 isoform X2 [Strongylocentrotus purpuratus]	XP_011680542.1	0	54	122627, 122084, 7752	7411	16941, 4565, 4213	24117, 2250
XP_022112072.1	8:7225230..7276367	-	(CLECT/FN3-containing)	FN3 (cd00063) x8, CLECT (cd00037) x8, CUB (cd00041) x9	PREDICTED: uncharacterized protein LOC579551 isoform X1 [Strongylocentrotus purpuratus]	XP_784754.3	0	1168:78878..123016 (-)	9600:8855..50876 (+)	27909	1892, 9788	10095

## Sheet: Acpl E
Candidate ID	Location	Strand	Name	Conserved domains	Top hit in nr	Top nr hit accession	Top nr hit E-value	Top hit in Stpu	Top hit in Lyva	Top hit in Pami	Top hit in Papa	Top hit in Apja	Top hit in Opsp
XP_022083990.1	22:290196..320863	+	zinc metalloproteinase nas-36-like isoform X2 (nas36-like)	ZnMc_astacin-like (cd04280), PLN00052 /partial x5, SWIRM-assoc_2 (pfam16496) /partial	PREDICTED: uncharacterized protein LOC581452 [Strongylocentrotus purpuratus]	XP_011667724.1	2e-170	182:361227..380207 (-)	3415	40419, 5812	1943		67325, 6436
XP_022083916.1	22:1695244..1757467	+	uncharacterized protein LOC110975618 (MARVEL-containing)	MARVEL (pfam01284)	PREDICTED: uncharacterized protein LOC101851099 [Aplysia californica]	XP_005091282.1	5e-24	no hits	no hits	7824, 3808, 7732:13007..13342 (-), 27927, 15600	no hits		8065, 13188
XP_022084091.1	22:1639954..1660889	-	probable ATP-dependent RNA helicase DHX35 (DHX35)	HrpA (COG1643)	PREDICTED: probable ATP-dependent RNA helicase DHX35-like [Saccoglossus kowalevskii]	XP_006816912.1	0	31	2595	4857, 443	6066, 5622		8327, 6198
XP_022084058.1	22:420664..422278	+	E3 ubiquitin-protein ligase NRDP1-like (NRDP1-like)	mRING-HC-C3HC3D_Nrdp1 (cd16634)	PREDICTED: RING finger protein 151-like [Coturnix japonica]	XP_015711389.1	2e-115	389	7089	10279	16798, 928:18380..21329 (-)		4738, 10602
XP_022084005.1	22:1078482..1117831	+	copine-8-like isoform X1	C2B_copine (cd04047) x2, vWFA (cl00057) x2, C2 (cl14603) /partial x2	PREDICTED: copine-8 isoform X2 [Strongylocentrotus purpuratus]	XP_003730241.1	0	191	292143	965	1888	72:282141..298567 (-)	6531

## Sheet: Pami D
Candidate ID	Location	Strand	Name	Conserved domains	Top hit in nr	Top nr hit accession	Top nr hit E-value	Top hit in Stpu	Top hit in Lyva	Top hit in Acpl	Top hit in Papa	Top hit in Opsp
PMI_007887_extended	169533..176698	-	Pm-C2orf24L	none	protein CNPPD1-like [Acanthaster planci]	XP_022093990.1	0	sc5404, sc1006	sc3373	sc69	sc3949	16412
PMI_003951	104101..120009	-	Pm-Hypp_376_2 (ZP-containing 1)	zona pellucida-like (pfam00100)	uncharacterized protein LOC110973022 [Acanthaster planci]	XP_022079081.1	0	sc820	sc6628	8:5587629..5601973 (+)	sc9243	3788
PMI_003952	131838..163745	-	Pm-Hypp_376_3 (ZP-containing 2)	zona pellucida-like (pfam00100) x 1.5	uncharacterized protein LOC110973022 [Acanthaster planci]	XP_022079081.1	0	sc259	sc4294		sc1975	25878, 3788, 7304
PMI_003950	85788..97660	-	Pm-Syt12	C2 (pfam00168) x 2	synaptotagmin-12-like isoform X1 [Acanthaster planci]	XP_022079219.1	0	sc2275	sc64580	8:5611945..5622651 (+)	sc5533	29326, 27920
PMI_003949_extended	76269..80083	+	Pm-Chrna7_5	Neur_chan_LBD (pfam02931) /partial	neuronal acetylcholine receptor subunit alpha-6-like [Acanthaster planci]	XP_022079218.1	2e-180	sc696	sc11763	8:5624916..5632920 (-)	sc13649	35683, 13675, 3274
HP132926.1	45162..71631	-	none	CASC3/Barentsz eIF4AIII binding (smart01044)	CASC3-like isoform X2 [Acanthaster planci]	XP_022112228.1	0	sc36	sc130270	8:5635112..5646939 (+)	sc5088	18152, 1008
HP132402.1_HP093544.1	4523..23200	-	none	TMEM237 (pfam15383)	transmembrane protein 237-like isoform X2 [Acanthaster planci]	XP_022079155.1	0	sc540, sc3089, sc185	sc102821	8:5662913..5672521 (+)	sc13267	45466, 41377

## Sheet: Pami E
Candidate ID	Location	Strand	Name	Conserved domains	Top hit in nr	Top nr hit accession	Top nr hit E-value	Top hit in Stpu	Top hit in Lyva	Top hit in Acpl	Top hit in Papa	Top hit in Opsp
loc110975618-like	13007..13342	-	(MARVEL-containing)	MARVEL (pfam01284)	uncharacterized protein LOC110975618 [Acanthaster planci]	XP_022083916.1	3e-153	5	no hits	22:1695244..1757467 (+)	no hits	8065, 13188

[truncated: 6 more sheets: Papa D, Papa E, Apja D, Apja E, Opsp D, Opsp E]
