# Supplementary material for: Two more Posterior Hox genes and Hox cluster dispersal in echinoderms
Source: BMC Evol Biol. 2018 Dec 27;18:203. doi: 10.1186/s12862-018-1307-x (PMC6307216; doi:10.1186/s12862-018-1307-x)
Supplement: Supplementary file 7 — ANTP class homeodomain alignment used in phylogenetic analyses. (FASTA 11 kb) [file 12862_2018_1307_MOESM7_ESM.fasta]

>Brfl-Abox
DRKPRQAYSSRQLERLEEEF-KKDKYLSVSKRVELAESLELTEIQVKTWFQNRRTKWKKQT
>Stpu-Abox
DRKPRQAYSSKQLERLEEEF-KADKYLSVSKRLELSMSLNLTETQIKTWFQNRRTKWKKQM
>Trca-Abox
DRKPRQAYSAKQLERLESEF-KVDKYLSVSKRMELSKALNLTEVQIKTWFQNRRTKWKKQL
>Stpu-Barhl
PRKARTAFTDHQLNTLERSF-ERQKYLSVQDRMELAASLTLTDTQVKTWYQNRRTKWKRQT
>Brfl-Nkx1a
PRRARTAFTYEQLVALENKF-KQTRYLSVCERLNLALSLSLTETQVKIWFQNRRTKWKKQN
>Trca-Slou
PRRARTAFTYEQLVALENKF-KTTRYLSVCERLNLALSLSLTETQVKIWFQNRRTKWKKQN
>Brfl-Nkx1b
PRRVRTAFTYEQLVALENKF-KQTRYLSVCERLNLALSLSLTETQVKIWFQNRRTKWKKQN
>Brfl-Barh
PRKARTAFTDHQLAQLERSF-ERQKYLSVQDRMELAASLNLTDTQVKTWYQNRRTKWKRQN
>Stpu-Nk1
PRRARTAFTYEQLVALENKF-KTTRYLSVCERLNLALSLSLTETQVKIWFQNRRTKWKKQN
>Stpu-Mnx
TRRPRTAFTSQQLLELEQQF-RKNKYLSRPKRFEVATSLMLTETQVKIWFQNRRMKWKRSK
>Brfl-Mnxb
TRRPRTAFTSQQLLELEKHF-KENKYLSRPKRFEVATSLMLTETQVKIWFQNRRMKWKRSK
>Trca-Exex
TRRPRTAFTSQQLLELEKQF-RQNKYLSRPKRFEVATSLMLTETQVKIWFQNRRMKWKRSK
>Brfl-Mnxa
TRRPRTAFTSQQLLELEKYF-KENKYLSRPKRFEVATALMLTETQVKIWFQNRRMKWKRSK
>Trca-mxp
PRRLRTAYTNTQLLELEKEF-HFNKYLCRPRRIEIAASLDLTERQVKVWFQNRRMKHKRQT
>Brfl-Nedxa
KKRPRTAFTAEQIKELEGEF-QKNKYLSVTKRLELSNQLKLTETQIKIWFQNRRTKWKRKF
>Trca-Bsh
RRKARTVFSDPQLTGLEKRF-SSQRYLSTPERVELASALSLSETQVKTWFQNRRMKHKKQM
>Brfl-Lcx
SKKLRTAFSSHQVHELETRF-STQKYLSASDREELSQALDLTDAQVKTWFQNRRMKWKRQV
>Brfl-Barx
CRRSRTVFTELQLLGLEKRF-EKQKYLSTPDRVELAESLGLSQLQVKTWYQNRRMKWKKMV
>Brfl-Nedxb
KKRPRTAFTAEQIKELEGEF-QKNKYLSVTKRLELSNQLKLTETQIKIWFQNRRTKWKRKY
>Stpu-Nk7
KKKARTTFSGRQIFELEKQF-EVKKYLSASERAELASLLNVTDTQVKIWFQNRRTKWKKTE
>Stpu-BsxL2
RRKARTVFNEYQIRGLEARF-VHQQYLSTQERVELANVLFLTEGQVKTWFQNRRMKQKKLT
>Stpu-BsxL1
RRKARTVFNEYQIRGLEARF-VHQQYLSTHERVELANVLFLTEGQVKTWFQNRRMKQKKLT
>Trca-Abd-B
VRKKRKPYSKFQTLELEKEF-LFNAYVSKQKRWELARNLNLTERQVKIWFQNRRMKNKKNS
>Brfl-Bsx
RRKARTVFSDSQLNGLEKRF-ESQKYLSTPERMDLAAALNLTETQVKTWFQNRRMKHKKLQ
>Trca-Dll
MRKPRTIYSSLQLQQLNRRF-QRTQYLALPERAELAASLGLTQTQVKIWFQNRRSKYKKMM
>Trca-Hmx
KKKTRTVFSRSQVFQLESTF-DMKRYLSSSERAGLAASLHLTETQVKIWFQNRRNKWKRQL
>Stpu-Dlx
LRKPRTIYTSLQLQQLNQRF-HQTQYLALPERAELAASLGLTQTQVKIWFQNRRSKYKKIL
>Trca-ftz
NKRTRQTYTRYQTLELEKEF-HFNKYLTRRRRIEIAESLRLTERQIKIWFQNRRMKAKKDT
>Trca-Barh
QRKARTAFTDLQLQTLEKSF-ERQKYLSVQDRMELAAKLSLTDTQVKTWYQNRRIEWTLET
>Brfl-Bari
QRRRRTVFTQSQLRALERKF-RCQKYLSVSERAEVARALGLSETQIKTWYQNRRTKWKRET
>Brfl-Gsx
SRRMRTAFSSTQLLELEREF-ASNMYLSRLRRIEIATFLNLSEKQVKIWFQNRRVKHKKEA
>Brfl-Hmx
KKKTRTVFSRQQVFQLESTF-DMKRYLSSSERAGLAASLHLTETQVKIWFQNRRNKWKRQL
>Brfl-Nkx7
KKKARTTFTGRQIFELEKQF-EVKKYLSASERADLAALLNVTDTQVKIWFQNRRTKWKKQD
>Trca-NK7
KKKARTTFTGRQIFELEKQF-EMKKYLSSSERSEMAKLLNVTETQVKIWFQNRRTKWKKID
>Trca-Tin
KRKPRVLFSQAQVYELERRF-KQQKYLSAPEREQMAQGLKLTPTQVKIWFQNRRYKSKRQT
>Trca-Bari
PRRRRTAFTHAQLAYLERKF-RCQKYLSVADRSDVADALNLSETQVKTWYQNRRTKWKRQN
>Trca-Nedx
KKRPRTAFTASQIKSLEAEF-ERNKYLSVAKRCQLSKTLKLTETQIKIWFQNRRTKWKRKY
>Stpu-Barx
CRRSRTVFTELQLLGLEKRF-EKQKYLSTPDRLDLAETLGLSQLQVKTWYQNRRMKWKKQV
>Trca-zen1
GKRARTAYTSAQLVELEREF-HHGKYLSRPRRIQIAENLNLSERQIKIWFQNRRMKHKKEQ
>Trca-C15
RKKPRTSFTRLQIAELEKRF-HKQKYLASAERAALAKTLKMTDAQVKTWFQNRRTKWRRQT
>Brfl-Tlx
RKKPRTSFTRLQICELEKRF-HKQKYLASAERAQLATQLKMTDAQVKTWFQNRRTKWRRQT
>Brfl-Hox3
GKRARTAYTSAQLVELEKEF-HFNRYLCRPRRVEMAAMLNLTERQIKIWFQNRRMKYKKEQ
>Stpu-Tlx
RKKPRTSFTRLQICELEKRF-HRQKYLASAERASLALSLKMTDAQVKTWFQNRRTKWRRQT
>Stpu-Bari1
PRRRRTTFTPSQLGAMERKF-RCQKYLSVAERGMLADRLGLNETQIKTWYQNRRTKWKRQT
>Trca-Unpg
ARRRRTAFTSEQLLELEREF-HAKKYLSLTERSQIASALRLSEVQVKIWFQNRRAKWKRVK
>Brfl-Dll
MRKPRTIYTSFQLQQLNRRF-QRTQYLALPERAELAAQLGLTQTQVKIWFQNRRSKYKKLM
>Brfl-Gbx
TRRRRTAFTSEQLLELEKEF-HSKKYLSLTERSQIAHALKLSEVQVKIWFQNRRAKWKRVK
>Brfl-Evxb
VRRYRTAFSREQTARLEKEF-HRDNYLSRPRRCELAAALNLPETTIKVWFQNRRMKEKRQR
>Brfl-Xlox
NKRTRTAYTRGQLLELEKEF-HFNKYISRPRRIELAAMLNLTERHIKIWFQNRRMKWKKEQ
>Brfl-Vent2
GRKARTAFTTEQVMALEERF-RLQKYLSAADRETLAKATGLTDEQVKTWFQNRRMKLKRQQ
>Brfl-Hox8
RRRGRQTYSRYQTLELEKEF-HFNKYLTRRRRIEIAHALGLTERQIKIWFQNRRMKLKKEA
>Brfl-Csx
RRKPRVLFSQAQVFELERRF-KQQRYLSAPEREQLAQMLKLTSTQVKIWFQNRRYKCKRQR
>Brfl-Not
GKRIRTIFTPEQLERLEREF-SRQQYMVGSERYHLAASLNLTEAQVKVWFQNRRIKWRRQN
>Brfl-Vent1
GRKARTAFTTEQVMALEERF-RLQKYLSAADRETLAKATGLTDEQVKTWFQNRRMKLKRQQ
>Stpu-Hmx
KKKTRTVFSRSQVFQLESTF-EVKRYLSSSERAGLAANLHLTETQVKIWFQNRRNKWKRQM
>Stpu-Nkx2.5
RRKPRVLFSQAQVYELERRF-KQQRYLSAPEREQMANVLKLTPTQVKIWFQNRRYKNKKQR
>Stpu-Xlox
NKRTRTAYTRGQLLELEKEF-HFNKYISRPRRIELAAMLNLTERHIKIWFQNRRMKWKKEE
>Stpu-Hox9_10
GRKKRCPYTKFQTLELEKEF-LFNMYLTRDRRLEIARLLSLTERQVKIWFQNRRMKMKKQN
>Stpu-Gbx
SRRRRTAFTSDQLLALEKEF-IGKKYLTLSERAHIARFLQLSEVQVKIWFQNRRAKWKRLK
>Stpu-Emx
PKRIRTAFSPSQLLRLENAF-EKNHYVVGAERKQLAASLNLTETQVKVWFQNRRTKYKRIK
>Stpu-Homeo2
CRAKRKPYSKLQLIHLEDEF-KRSMYPCRERRAWLSQVLELTERQVKIWFQNRRTKLRRTV
>Brfl-Hox7
RKRGRQTYTRYQTLELEKEF-HFNKYLTRRRRIEIAHALCLTERQIKIWFQNRRMKWKKEN
>Brfl-Hx
KNKARTAFAGYQVFQLEKRF-QTQKYLAAAERQELAQRIGLTDTQVKTWFQNRRMKWKRQQ
>Trca-Dr1
NRKPRTPFTTQQLLALEKKF-RDKQYLSIAERAEFSSSLRLTETQVKIWFQNRRAKAKRLQ
>Trca-Dr2
NRKPRTPFTTQQLLALEKKF-RDKQYLSIAERAEFSSSLRLTETQVKIWFQNRRAKAKRLQ
>Stpu-Gsx
SKRIRTAFTSTQLLELEREF-AANMYLSRLRRIEIATYLNLSEKQVKIWFQNRRVKYKKEG
>Brfl-Hox14
VRPKRRPYSKYQLNELENEY-VQNQYISRDKRLQLSQKLNLTERQVKIWFQNRRIKQKKLD
>Brfl-Hox6
KKRGRQTYTRYQTLELEKEF-HFNKYLTRKRRIEIAHLLGLTERQIKIWFQNRRMKWKKEN
>Brfl-Hox4
TKRSRTAYTRQQVLELEKEF-HFNRYLTRRRRIEIAHSLGLTERQIKIWFQNRRMKWKKDN
>Brfl-Emxb
PKRIRTAFTPSQLLRLEHAF-EKNHYVVGQERKHLAQSLSLTETQVKVWFQNRRTKHKREQ
>Brfl-Mox
PRKERTAFTKQQIMELENEF-RHHNYLTRLRRYEIAVKLDLTERQVKVWFQNRRMKWKRTK
>Brfl-Msx
NRKPRTPFTTQQLLALERKF-RQKQYLSIAERAEFSASLNLTETQVKIWFQNRRAKAKRLQ
>Stpu-Nkx2.1
RRKRRVLFSQAQVYELERRF-KQQKYLSAPEREHLANLINLTPTQVKIWFQNHRYKMKRQT
>Stpu-Mox
PRKERTAFTKEQIRELENEF-NHHNYLTRLRRYEIAVTLNLTERQVKVWFQNRRMKWKRCK
>Trca-Ind
SKRIRTAFTSTQLLELEREF-ASNMYLSRLRRIEIATCLRLSEKQVKIWFQNRRVKYKKED
>Brfl-Emxc
PKRIRTAFTPSQLLRLEHAF-EKNHYVVGQERKHLAQSLSLTETQVKVWFQNRRTKYKRDQ
>Brfl-Hox15
TRKKRRPYSKPQLALLEDEY-ASQKFLTKEKRKEISESSSLSERQVMIWFQNRRMKEKKLA
>Trca-Btn
VRKERTAFTKEQIKQLENEF-AHSNYLTRLRRYEIAVALDLTERQVKVWFQNRRMKWKRTK
>Trca-zen2
GKRARTAYTSSQLVELEREF-HRSKYLCRPRRIQMAQNLNLTERQIKIWFQNRRMKFKKEE
>Trca-Lbx
KRKSRTAFTNHQIFELEKRF-LYQKYLSPADRDEIASSLGLTNAQVITWFQNRRAKLKRDM
>Stpu-Not
AKRVRTIFTQEQLERLEQEF-DRQQYMVGSERLYLAAELNLSESQVKVWFQNRRIKWRKQN
>Stpu-Hox3
PKRNRTAFTSAQLVELEKEF-HFNRYLCRPRRVEMAKSLNLTERQIKIWFQNRRMKYKRDM
>Stpu-Msx
NRKPRTPFTTSQLLALERKF-RQKQYLSIAERAEFSASLNLTETQVKIWFQNRRAKAKRLQ
>Trca-Ems
PKRIRTAFSPSQLLKLEHAF-EKNHYVVGAERKQLAQSLSLTETQVKVWFQNRRTKHKRMQ
>Trca-Not
SKRVRTIFTPEQLERLEAEF-ERQQYMVGPERLYLAHTLQLTEAQVKVWFQNRRIKWRKHH
>Brfl-Hox1
PNNGRTNFTTKQLTELEKEF-HYNKYLTRARRVEIAAALNLNETQVKIWFQNRRMKQKKRE
>Stpu-Lbx
KRKSRTAFSNHQIFELERRF-LYQKYLTPADRDELSSTLGLTNAQVITWFQNRRAKLKRDI
>Trca-ptl
RKRGRQTYTRYQTLELEKEF-HFNRYLTRRRRIEIAHALCLTERQIKIWFQNRRMKWKKEN
>Brfl-Evxa
VRRYRTAFTREQLARLEKEF-YRENYVSRPRRCELAAQLNLPETTIKVWFQNRRMKDKRQR
>Brfl-Nkx6
RKHTRPTFSGQQIFALEKTF-EQTKYLAGPERARLAYSLGMTESQVKVWFQNRRTKWRKKH
>Trca-Eve
IRRYRTAFTREQLSRLEKEF-HRENYVSRPRRCELAAQLHLPESTIKVWFQNRRMKDKRQR
>Stpu-Hox5
SKRSRTAYTRYQTLELEKEF-HFNRYLTRRRRIEIAHALGLTERQIKIWFQNRRMKWKKEH
>Stpu-Evx
VRRYRTAFTREQIGRLEKEF-ARENYVSRPKRCELATALNLPETTIKVWFQNRRMKDKRQR
>Stpu-Hox11_13b
RRTKRRPYSKLQIYELEKEF-TTNMYLTRDRRSKLSQALDLTERQVKIWFQNRRMKMKKLN
>Stpu-en
EKRPRTAFSASQLQRLKQEF-QQSNYLTEQRRRALAKELTLSESQIKIWFQNKRAKIKKAT
>Brfl-Hox5
NKRTRTAYTRYQTLELEKEF-HFNRYLTRRRRIEIAHALCLTERQIKIWFQNRRMKWKKEN
>Trca-Ro
PRRQRTTFSSEQTLRLEIEY-QRSEYISRGRRCELAEALKLSETQIKIWFQNRRAKDKRIE
>Trca-Utx
RRRGRQTYTRYQTLELEKEF-HTNHYLTRRRRIEMAHALCLTERQIKIWFQNRRMKLKKEI
>Trca-Abd-A
RRRGRQTYTRFQTLELEKEF-HFNHYLTRRRRIEIAHALCLTERQIKIWFQNRRMKLKKEL
>Brfl-Hhex
RKGGQVRFSNDQTLELEKKF-ESQKYLSPPERKRLAKSLQLTERQVKTWFQNRRAKWRRLK
>Brfl-Lbx
RRKSRTAFTNHQIYELEKRF-LYQKYLSPADRDQIAQSLGLTNAQVITWFQNRRAKLKRDL
>Trca-En
DKRPRTAFSSAQLARLKHEF-NENRYLTERRRQQLSAELGLNEAQIKIWFQNKRAKIKKSS
>Brfl-Nkx2.1
RRKRRVLFSQAQVYELERRF-KQQKYLSAPEREHLAQLINLTPTQVKIWFQNHRYKCKRQD
>Stpu-Rough
QRRQRTTFTSEQTIKLEMEY-HRTEYITRMRRVELAEMLSLTETQIKIWFQNRRAKDKRIE
>Stpu-Hox11_13a
TRKKRKPYTKFQTFELEKEF-LYNMYLTRDRRSHISRALSLTERQVKIWFQNRRMKLKKMR
>Stpu-Nkx3.2
KKRSRAAFSHAQVFELERRF-SHQRYLSGPERADLAGALKLTEQQVKIWFQNRRYKTKRKQ
>Stpu-Hox7
RKRCRQTYTRYQTLELEKEF-HFNRYLTRRRRIELSHLLGLTERQIKIWFQNRRMKYKKES
>Stpu-Hox1
NNNGRTNFTNKQLTELEKEF-HFNKYLTRARRIEIAAMLGLNETQVKIWFQNRRMKEKKKM
>Stpu-Hox11_13d
RRTKRRPYSKLQIIELEKAF-QENMYLTRERRTRIADSLNLTDRQVKIWFQNRRMKMKNMT
>Stpu-Hox11_13c
RRTKRRPYTKLQIFELEKEF-QAHQYLTRDRRARLSQSLSLSERQVKIWFQNRRMKQKKMN
>Trca-lab
LNTGRTNFTNKQLTELEKEF-HFNKYLTRARRIEIASALQLNETQVKIWFQNRRMKQKKRM
>Brfl-Hox13
GRKKRCPYTKYQLSVLEQEY-IQNRYVSRETRLELSQRLNLTDRQVKIWFQNRRMKQKRLE
>Trca-Cad1
KDKYRVVYTDLQRIELEKEFTFVSKYITIKRKSELAENLGLSERQIKIWFQNRRAKERKQN
>Trca-Cx
TKRQRTSYTRYQTLELEKEF-HFNRYLTRRRRIEIAHALCLTERQIKIWFQNRRMKWKKEH
>Brfl-Hox9
SRKKRCPYTRFQTLELEKEF-LYNMYLTRERRYEISQHVNLTERQVKIWFQNRRMKMKKMS
>Trca-Hgtx
KKHTRPTFSGQQIFALEKTF-EQTKYLAGPERAKLAYALGMTESQVKVWFQNRRTKWRKKH
>Trca-Scro
RRKRRVLFTQAQVYELERRF-KQQKYLSAPEREHLASLIHLTPTQVKIWFQNHRYKCKRQA
>Trca-Dfd
PKRQRTAYTRHQILELEKEF-HYNRYLTRRRRIEIAHTLVLSERQIKIWFQNRRMKWKKDN
>Brfl-Cdx
KDKYRVVYSDHQRLELEKEF-YSNKYITIKRKVQLANELGLSERQVKIWFQNRRAKQRKMA
>Brfl-Hox12
SRKKRCPYSKVQLLELEKEF-LYNMYITREQRGEIARKVNLTDRQVKIWFQNRRMKMKRMK
>Brfl-Ankx
RRRQRRLFSGHQVMELETRF-LEKNYLSRIERICLANALNLSETQVKTWFQNRRTKARRKH
>Brfl-En
EKRPRTAFTSEQLQRLKKEF-QENRYLTEQRRQDLARELKLNESQIKIWFQNKRAKIKKAA
>Brfl-Nkx3
KKRSRAAFSHAQVFELERRF-SHQRYLSGPERADLAAALKLTETQVKIWFQNRRYKTKRRQ
>Trca-Cad2
KDKYRVVYTDHQRVELEKEF-YYSRYITIRRKAELANSLGLSERQVKIWFQNRRAKERKQV
>Brfl-Emxa
PKRVRTAFTPTQLLRLEHAF-EKNHYVVGQERKQLAQQLTLSETQVKVWFQNRRTKYKRDQ
>Trca-Hex
RKGGQVRFTANQTDALEKRF-TSHKYLSPEDRKLLAESLKLTDRQVKTWFQNRRAKWRRCN
>Brfl-Vax
PKRARTAFTADQLKDLERAF-QGSQYVVGQDRTELARQLRLTETQVKVWFQNRRTKYKREK
>Stpu-Hhex
RKGGQVRFSNDQTMELEKKF-ENQKYLSPPERKKLAKVLQLSERQVKTWFQNRRAKWRRLK
>Stpu-Nk6.1
KKHTRPTFSGQQIFALEKTF-EQTKYLAGPERARLAYALGMSESQVKVWFQNRRTKWRKKH
>Stpu-Hox6
GKRGRQTYTRQQTLELEKEF-HFSRYVTRRRRFEIAQSLGLSERQIKIWFQNRRMKWKREH
>Stpu-Hox2
GRRIRTAFTTTQLLELEQEF-RLNHYLCRPRRIQIAAYLELSERQVKIWFQNRRMKQRRLE
>Stpu-Hox8
RKRGRQTYTRAQTLELEKEF-HYNRYLTRKRRIEIAQAVCLSERQIKIWFQNRRMKWKKER
>Trca-Inv
EKRPRTAFSGAQLARLKHEF-AENRYLTERRRQQLSAELGLNEAQIKIWFQNKRAKIKKAS
>Brfl-Dbx
GMLRRAVFSDFQRKSLEKMF-QKQKYISKQDRRKLAEKLGLKDSQVKIWFQNRRMKWRNSK
>Trca-Dbx
GMMRRAVFSDLQRKGLERRF-QIQKYISKPDRKKLAEKLGLKDSQVKIWFQNRRMKWRNSK
>Brfl-Hox2
SRRLRTVFTNTQLLELEKEF-HYNKYVCKPRRKEIASYLDLNERQVKIWFQNRRMRQKRRD
>Brfl-Nkx2.2
KRKRRVLFSKAQTYELERRF-RQQRYLSAPEREHLARLIRLTPTQVKIWFQNHRYKCKRAQ
>Stpu-Cdx
KDKYRVVYTDHQRLELEKEF-HYSRYITIRRKSELALALGLSERQVKIWFQNRRAKERKMA
>Trca-Bap
KKRSRAAFTHAQVFELERRF-SQQRYLSGPERADLAQALKLTETQVKIWYQNRRYKTKRKQ
>Trca-Vnd
KRKRRVLFSKAQTYELERRF-RQQRYLSAPEREHLASIIRLTPTQVKIWFQNHRYKTKRAQ
>Brfl-Hox11
TRKKRCPYTKYQTLELEKEF-LFNMFVTRERRQEIARQLNLTDRQVKIWFQNRRMKMKRMK
>Stpu-Dbx
GMLRRAVFSDAQRKGLEKRF-QQQKYISKPDRKKLAAKLGLKDSQVKIWFQNRRMKWRNSK
>Stpu-Nkx2.2
KRKRRVLFSKAQTYELERRF-RQQRYLSAPEREHLASIIRLSPTQVKIWFQNHRYKLKRAR
>Brfl-Hox10
GRKKRCPYTKYQILELEKEF-LFNMYVSRERRQEISRHVNLSDRQVKIWFQNRRMKMKRMN
>Trca-H2.0
RSWSRAVFSNLQRKGLERRF-QLQKYITKPDRRQLAATLGLTDAQVKVWFQNRRMKWRHSK
>Brfl-Ro
QRRQRTTFTTEQTMKLELEY-NRTEYITRPRRFELAEMLNLSETQIKIWFQNRRAKDKRIE
>Brfl-Hlx
RTWSRAVFSNLQRKGLEKRF-DIQKYVTKPDRKQLASMLGLTDAQVKVWFQNRRMKWRNAM
>Trca-Msxlx
GRHPRIPFTSYQLSVLEEKF-KQSPYLSSEEVTMLSRQLQLVDVRVKIWFQNRRARERRER
>Stpu-Msxlx
GRNPRVPFSPTQVATLEQKF-RCTHYLSSIDVAELSAALNLSENRVKIWFQNRRARERRDK
>Stpu-Hlx
RSWSRAVFTSLQRKGLEKRF-EIQKYVNKPERRQLASALGLSDAQVKVWFQNRRMKWRHTQ
>Brfl-Msxlx
GRNPRVPFSAHQVATLESKF-RRTHYLSSVDVSELSVALNLSENRVKIWFQNRRARERRER
>Stpu-Homeo4
LGKKRTSFTRNQVYGMERRF-DQQRYLTSVERKEFSNSIGLDDHHVKIWFQNRRSKLKKQA
